# Supplementary material for: Biomimetic Grapefruit-Derived Extracellular Vesicles for Safe and Targeted Delivery of Sodium Thiosulfate against Vascular Calcification
Source: ACS Nano. 2023 Dec 6;17(24):24773–89. doi: 10.1021/acsnano.3c05261 (PMC10753875; doi:10.1021/acsnano.3c05261)
Supplement: Supplementary file 2 — nn3c05261_si_002.xls [file nn3c05261_si_002.xls]

## Sheet: Sheet1
Name	Formula	Molecular Weight	RT [min]	Area (Max.)	# ChemSpider Results	# mzCloud Results	# mzVault Results	mzCloud Best Match	mzVault Best Match	MS2	Group Area: EVS_teng_neg3	Group Area: EVS_teng_pos3
Bergamottin	C21 H22 O4	338.152	3.697	1.99031e+09	17	0	0			DDA for other ion		1.99031e+09
Lysolecithin	C24 H50 N O7 P	495.333	6.987	1.94273e+09	3	0	0			DDA for preferred ion		1.94273e+09
(2S)-3-Hydroxy-2-[(9E)-9-octadecenoyloxy]propyl 2-(trimethylammonio)ethyl phosphate	C26 H52 N O7 P	521.349	8.104	1.25427e+09	1	0	0			DDA for preferred ion		1.25427e+09
Bergaptol	C11 H6 O4	202.027	3.693	1.09403e+09	5	0	2		90.9	DDA for preferred ion		1.09403e+09
2-Amino-1,3,4-octadecanetriol	C18 H39 N O3	317.293	2.469	9.71574e+08	2	0	0			DDA for preferred ion	8.2249e+07	9.71574e+08
1-Linoleoyl-2-Hydroxy-sn-glycero-3-PC	C26 H50 N O7 P	519.333	5.534	9.65504e+08	2	0	0			DDA for preferred ion		9.65504e+08
	C23 H44 N O7 P	477.286	5.187	8.73912e+08	1	0	0			DDA for preferred ion	5.52418e+08	8.73912e+08
1728235	C19 H38 O4	330.278	9.11	8.49741e+08	7	0	0			DDA for preferred ion		8.49741e+08
Palmitoyl lysophosphatidylethanolamine	C21 H44 N O7 P	453.286	6.483	8.18044e+08	1	0	0			DDA for preferred ion	5.42228e+08	8.18044e+08
Auraptene	C19 H22 O3	298.157	2.939	7.83402e+08	9	0	0			DDA for preferred ion		7.83402e+08
7-Hydroxycoumarin	C9 H6 O3	162.032	2.945	4.98971e+08	21	0	2		87.7	DDA for preferred ion		4.98971e+08
(13E)-1,11,16-Trihydroxy-16-methylprost-13-en-9-one	C21 H38 O4	354.277	7.208	4.96057e+08	4	0	0			DDA for preferred ion		4.96057e+08
Palmitoyl Serinol	C19 H39 N O3	329.293	3.15	4.2405e+08	1	0	0			DDA for preferred ion		4.2405e+08
Monoelaidin	C21 H40 O4	356.293	10.656	4.21682e+08	9	0	0			DDA for preferred ion		4.21682e+08
1-Oleoyl-2-hydroxy-sn-glycero-3-PE	C23 H46 N O7 P	479.302	7.559	4.17388e+08	1	0	0			DDA for preferred ion	2.94665e+08	4.17388e+08
	C27 H54 N O9 P	567.354	8.083	3.74534e+08	0	0	0			DDA for preferred ion	3.74534e+08
Lysolecithin	C24 H50 N O7 P	495.333	6.053	2.94511e+08	3	0	0			DDA for other ion		2.94511e+08
	C25 H52 N O9 P	541.339	6.944	2.72298e+08	0	0	0			DDA for preferred ion	2.72298e+08
	C26 H44 N5 O3 P	505.317	5.53	2.69818e+08	0	0	0			DDA for preferred ion	2.69818e+08
1-{2-[2-(2-METHOXYETHOXY)ETHOXY]ETHOXY}-4-(1,1,3,3-TETRAMETHYLBUTYL)BENZENE	C21 H36 O4	352.262	5.108	2.56647e+08	8	0	0			DDA for preferred ion		2.56647e+08
	C25 H52 N O9 P	541.339	7.146	2.5623e+08	0	0	0			DDA for preferred ion	2.5623e+08
	C3 H3 N2 O6 P S	225.945	0.76	2.50689e+08	2	0	0			DDA for preferred ion		2.50689e+08
MFCD00152656	C18 H37 N O3	315.278	2.016	2.30517e+08	3	0	0			DDA for preferred ion		2.30517e+08
	C15 H13 N3 O7	347.072	0.807	2.28413e+08	1	0	0			DDA for other ion		2.28413e+08
	C42 H46 O11	726.304	3.484	2.09256e+08	1	0	0			DDA for other ion		2.09256e+08
	C23 H42 N O7 P	475.27	3.751	1.87292e+08	1	0	0			DDA for preferred ion	9.76789e+07	1.87292e+08
2,2,2-Cryptand	C18 H36 N2 O6	376.259	7.242	1.86857e+08	5	0	0			DDA for preferred ion		1.86857e+08
	C25 H49 N3 O4 P2	517.318	4.007	1.6299e+08	1	0	0			DDA for preferred ion		1.6299e+08
	C19 H34 N6 O2	378.275	10.631	1.61299e+08	1	0	0			DDA for preferred ion		1.61299e+08
	C28 H42 N4 O5	514.315	3.906	1.60469e+08	0	0	0			DDA for preferred ion		1.60469e+08
Androstane-3,11-diol	C19 H32 O2	292.241	11.908	1.56401e+08	15	0	0			DDA for preferred ion		1.56401e+08
	C24 H48 N O7 P	493.317	4.495	1.5292e+08	2	0	0			DDA for preferred ion		1.5292e+08
2-bornene	C10 H16	136.125	2.94	1.48293e+08	59	0	0			DDA for preferred ion		1.48293e+08
(9Z)-9-Octadecenamide	C18 H35 N O	281.272	8.994	1.4577e+08	4	0	0			DDA for preferred ion		1.4577e+08
	C23 H44 N O7 P	477.286	4.564	1.45272e+08	2	0	0			DDA for preferred ion	1.2212e+08	1.45272e+08
	C19 H28 Cl2 O	342.154	10.074	1.4291e+08	4	0	0			DDA for preferred ion		1.4291e+08
	C27 H43 N7 O2 P2	559.296	8.11	1.30664e+08	0	0	0			DDA for other ion		1.30664e+08
	C23 H48 N O7 P	481.318	6.044	1.3058e+08	4	0	0			DDA for preferred ion	1.3058e+08
Palmitoyl lysophosphatidylethanolamine	C21 H44 N O7 P	453.286	5.663	1.21307e+08	1	0	0			DDA for preferred ion	1.11607e+08	1.21307e+08
	C14 H28 N2 O3 P2	334.16	10.093	1.18051e+08	6	0	0			DDA for preferred ion		1.18051e+08
4,6-Diamino-2,3-dihydroxycyclohexyl 2,6-diamino-2,6-dideoxy-4-O-methylhexopyranoside	C13 H28 N4 O6	336.198	10.077	1.14514e+08	2	0	0			DDA for preferred ion		1.14514e+08
	C22 H44 N7 O5 P	517.315	7.093	1.07745e+08	1	0	0			DDA for preferred ion		1.07745e+08
Crocetin	C20 H24 O4	328.168	2.142	1.05729e+08	11	0	0			DDA for preferred ion		1.05729e+08
	C24 H45 N3 O6 P2	533.28	6.972	1.04086e+08	0	0	0			DDA for other ion		1.04086e+08
	C28 H46 N4 O5	518.346	7.892	1.00412e+08	0	0	0			DDA for preferred ion		1.00412e+08
Platelet-activating factor	C26 H54 N O7 P	523.365	13.171	9.82574e+07	3	0	0			DDA for preferred ion		9.82574e+07
	C28 H40 N5 O5 P	557.28	5.534	9.44504e+07	1	0	0			DDA for other ion		9.44504e+07
1913256	C18 H30 O	262.23	7.208	9.16285e+07	7	0	0			DDA for preferred ion		9.16285e+07
Scopoletin	C10 H8 O4	192.042	2.14	8.97911e+07	37	0	2		92	DDA for preferred ion		8.97911e+07
	C19 H37 N O3	327.277	2.426	8.92589e+07	0	0	0			DDA for preferred ion		8.92589e+07
	C23 H39 N3 O6 P2	515.233	5.192	7.95836e+07	2	0	0			DDA for other ion		7.95836e+07
Xanthohumol	C21 H22 O5	354.147	3.48	7.71881e+07	20	0	0			DDA for preferred ion		7.71881e+07
	C22 H47 N	325.371	2.63	7.48045e+07	0	0	0			DDA for preferred ion		7.48045e+07
	C18 H37 N2 O P	328.262	5.774	7.30092e+07	4	0	0			DDA for preferred ion		7.30092e+07
	C29 H44 N4 O7	560.32	3.897	6.94254e+07	0	0	0			DDA for preferred ion	6.94254e+07
	C24 H44 N7 O5 P	541.315	5.561	6.68099e+07	0	0	0			DDA for preferred ion		6.68099e+07
		285.628	5.53	6.50532e+07	0	0	0			No MS2		6.50532e+07
	C20 H43 N3 O4 P2	451.27	4.187	6.48775e+07	3	0	0			DDA for preferred ion	4.35303e+07	6.48775e+07
Linoleic acid	C18 H32 O2	280.24	10.068	6.48581e+07	36	1	0	83.9		DDA for preferred ion	6.48581e+07	9.1053e+06
	C2 H4 Cl N2 O2 P3	215.916	0.793	6.42074e+07	3	0	0			DDA for preferred ion		6.42074e+07
MFCD00053294	C18 H35 N O2	297.267	1.972	6.37056e+07	2	0	0			DDA for preferred ion		6.37056e+07
	C9 H3 O18 P	429.907	0.756	5.92929e+07	0	0	0			DDA for preferred ion		5.92929e+07
	C12 H23 Cl O11	378.093	0.835	5.91035e+07	2	0	0			DDA for preferred ion	5.91035e+07
	C28 H44 N4 O5	516.331	5.404	5.74332e+07	0	0	0			DDA for preferred ion	4.41498e+07	5.74332e+07
	C26 H42 N5 O3 P	503.301	4.008	5.72569e+07	1	0	0			DDA for preferred ion	5.72569e+07
Choline Alfoscerate	C8 H20 N O6 P	257.103	0.847	5.70533e+07	23	0	0			DDA for preferred ion		5.70533e+07
		273.628	6.945	5.59841e+07	0	0	0			No MS2		5.59841e+07
	C21 H33 N3 O3	375.253	1.146	5.44507e+07	1	0	0			DDA for preferred ion	2.58452e+06	5.44507e+07
L-(+)-Valinol	C5 H13 N O	103.1	0.791	5.28008e+07	12	0	0			DDA for preferred ion		5.28008e+07
	C26 H46 N5 O5 P	539.323	4.468	5.20171e+07	1	0	0			DDA for preferred ion	5.20171e+07
	C21 H39 N3 O6 P2	491.233	6.484	5.18998e+07	3	0	0			DDA for other ion		5.18998e+07
MFCD00209554	C4 H7 Br Mg	157.957	0.76	5.08516e+07	1	0	0			DDA for preferred ion		5.08516e+07
L-Threonyl-L-seryl-L-lysine	C13 H26 N4 O6	334.182	7.07	4.91507e+07	1	0	0			DDA for preferred ion		4.91507e+07
	C20 H41 N O5	375.298	3.143	4.87826e+07	0	0	0			DDA for preferred ion	4.87826e+07
	C26 H40 N5 P S2	517.249	7.573	4.78242e+07	1	0	0			DDA for preferred ion		4.78242e+07
	C26 H53 O5 P3	538.313	5.383	4.65505e+07	0	0	0			DDA for preferred ion		4.65505e+07
		520.294	6.982	4.63148e+07	0	0	0			No MS2		4.63148e+07
D,L-Camphor	C10 H16 O	152.12	3.486	4.57446e+07	71	6	2	84.6	81.3	DDA for preferred ion		4.57446e+07
Laureth-2	C16 H34 O3	274.251	5.082	4.53459e+07	2	0	0			DDA for preferred ion		4.53459e+07
	C20 H35 N2 O5 P	414.23	9.106	4.36347e+07	1	0	0			DDA for preferred ion		4.36347e+07
		264.605	5.191	4.31784e+07	0	0	0			DDA for preferred ion		4.31784e+07
	C4 H3 N4 O12 P S	361.92	0.757	4.29275e+07	0	0	0			DDA for preferred ion		4.29275e+07
Caffeic acid phenethyl ester	C17 H16 O4	284.105	1.727	4.28703e+07	27	0	0			DDA for preferred ion		4.28703e+07
1-Oleoyl-2-hydroxy-sn-glycero-3-PE	C23 H46 N O7 P	479.301	6.592	4.27327e+07	1	0	0			No MS2	4.27327e+07
MFCD00152656	C18 H37 N O3	315.278	1.906	4.26238e+07	3	0	0			DDA for preferred ion		4.26238e+07
	C17 H37 N O2	287.283	1.452	4.2327e+07	0	0	0			No MS2		4.2327e+07
	C16 H27 N2 O P	294.188	12.943	4.17643e+07	2	0	0			DDA for preferred ion		4.17643e+07
	C17 H29 N2 O3 P	340.193	12.936	4.1467e+07	3	0	0			DDA for preferred ion		4.1467e+07
	C26 H48 N2 O4 P2	514.313	6.752	4.1331e+07	0	0	0			DDA for preferred ion		4.1331e+07
		565.882	0.751	4.12141e+07	0	0	0			DDA for preferred ion		4.12141e+07
	C43 H77 N8 O16 P	992.519	5.193	4.06327e+07	1	0	0			DDA for other ion		4.06327e+07
	C50 H103 Cl2 N4 O2 P S5	1052.58	6.987	4.0576e+07	0	0	0			DDA for other ion		4.0576e+07
	C24 H49 N O3	399.372	8.717	3.99301e+07	0	0	0			DDA for preferred ion		3.99301e+07
	C29 H42 Cl3 N5 O	581.246	5.542	3.99084e+07	0	0	0			DDA for preferred ion		3.99084e+07
Safingol	C18 H39 N O2	301.298	3.124	3.95487e+07	4	0	0			DDA for preferred ion		3.95487e+07
	C19 H35 N5 O7 P2	507.205	6.479	3.91639e+07	1	0	0			DDA for preferred ion		3.91639e+07
	C18 H32 Cl2 O2	350.181	12.936	3.90464e+07	2	0	0			DDA for preferred ion		3.90464e+07
	C8 H4 N6 O13 P2	453.93	0.747	3.84807e+07	1	0	0			DDA for preferred ion	3.84807e+07
	C18 H32 O2 P2	342.186	12.935	3.82673e+07	12	0	0			DDA for preferred ion		3.82673e+07
	C28 H52 O11	564.352	7.883	3.80773e+07	0	0	0			DDA for preferred ion	3.80773e+07
	C19 H24 O3 S	332.144	7.065	3.78522e+07	0	0	0			DDA for preferred ion		3.78522e+07
	C5 H4 N6 O11 P2	385.943	0.75	3.77211e+07	0	0	0			DDA for preferred ion	3.77211e+07
	C47 H50 O6 P2	772.309	3.472	3.7543e+07	0	0	0			DDA for preferred ion	3.7543e+07
	C22 H49 N3 O4 P2	481.317	5.174	3.75069e+07	4	0	0			DDA for preferred ion		3.75069e+07
Cedefingol	C20 H41 N O3	343.309	3.442	3.69828e+07	2	0	0			DDA for preferred ion		3.69828e+07
		1403.71	0.75	3.68471e+07	0	0	0			DDA for other ion		3.68471e+07
1-Butyl-3-dodecyl-2-pyrrolidinone	C20 H39 N O	309.304	3.394	3.66426e+07	1	0	0			DDA for other ion		3.66426e+07
	C22 H32 N4	352.262	3.904	3.58038e+07	8	0	0			DDA for preferred ion		3.58038e+07
	C25 H43 N6 O2 P	490.315	4.37	3.54281e+07	0	0	0			DDA for preferred ion		3.54281e+07
	C14 H28 N6	280.236	10.064	3.53848e+07	0	0	0			No MS2		3.53848e+07
Xanthohumol	C21 H22 O5	354.147	1.508	3.49163e+07	20	0	0			DDA for preferred ion		3.49163e+07
	C21 H43 N O3	357.325	4.217	3.48986e+07	0	0	0			DDA for preferred ion		3.48986e+07
Osthole	C15 H16 O3	244.11	1.525	3.41789e+07	27	0	4		88.7	DDA for preferred ion		3.41789e+07
		1029.62	6.979	3.40837e+07	0	0	0			DDA for other ion		3.40837e+07
		633.87	0.751	3.35372e+07	0	0	0			DDA for preferred ion		3.35372e+07
	C18 H29 Br O	340.138	7.069	3.33411e+07	8	0	0			DDA for preferred ion		3.33411e+07
Ethyl (2Z)-2-[(2-nitrophenyl)hydrazono]-3-oxobutanoate	C12 H13 N3 O5	279.085	0.809	3.30348e+07	1	0	0			DDA for preferred ion		3.30348e+07
	C8 H9 N2 O15 P3 S	497.894	0.756	3.2856e+07	1	0	0			DDA for preferred ion		3.2856e+07
	C25 H48 Cl2 N5 O2 P S	583.262	8.129	3.18986e+07	1	0	0			DDA for other ion		3.18986e+07
	C26 H48 N6 O2 P2	538.336	6.769	3.09016e+07	1	0	0			DDA for preferred ion	3.09016e+07
		436.082	3.703	3.06725e+07	0	0	0			No MS2		3.06725e+07
N-{9-[(2R,6S)-6-(Hydroxymethyl)-2-morpholinyl]-9H-purin-6-yl}benzamide	C17 H18 N6 O3	354.147	1.684	3.03632e+07	20	0	0			DDA for preferred ion		3.03632e+07
	C24 H49 N2 O6 P	492.331	6.769	2.99341e+07	1	0	0			DDA for preferred ion		2.99341e+07
Tetrabutylurea	C17 H36 N2 O	284.283	1.299	2.95468e+07	2	0	0			No MS2		2.95468e+07
	C22 H50 N O7 P3	533.28	6.057	2.94956e+07	0	0	0			DDA for other ion		2.94956e+07
OCTADECA-9,12-DIENAMIDE	C18 H33 N O	279.257	6.126	2.94097e+07	2	0	0			DDA for preferred ion		2.94097e+07
		1539.69	0.746	2.86444e+07	0	0	0			DDA for other ion		2.86444e+07
	C6 H24 N9 O5 P	333.164	10.075	2.83895e+07	4	0	0			DDA for preferred ion		2.83895e+07
	C19 H41 N O2	315.314	2.254	2.7954e+07	0	0	0			DDA for preferred ion		2.7954e+07
	C12 H3 N4 O18 P	521.918	0.75	2.75881e+07	0	0	0			DDA for preferred ion	2.75881e+07
	C19 H30 Cl2 O	344.17	14.982	2.74447e+07	5	0	0			DDA for preferred ion		2.74447e+07
	C40 H80 N O9 P3	811.504	7.047	2.71446e+07	0	0	0			DDA for preferred ion		2.71446e+07
	C43 H79 N8 O9 P3	944.518	6.482	2.71318e+07	1	0	0			DDA for other ion		2.71318e+07
	C20 H21 N2 O5 P	400.12	2.939	2.69295e+07	3	0	0			DDA for other ion		2.69295e+07
1,1,2,2-Tetramesityldisilirane	C37 H46 Si2	546.309	8.084	2.67226e+07	2	0	0			No MS2		2.67226e+07
cyclo(tryptophyl-tryptophyl)	C22 H20 N4 O2	372.158	3.487	2.66178e+07	14	0	0			DDA for preferred ion		2.66178e+07
	C54 H99 Cl2 N8 O3 P S3	1104.61	8.104	2.64844e+07	0	0	0			DDA for other ion		2.64844e+07
	C21 H43 Cl3 N9 P	557.246	6.941	2.6467e+07	0	0	0			DDA for other ion		2.6467e+07
	C24 H50 N O8 P S2	575.268	8.15	2.61918e+07	0	0	0			DDA for other ion		2.61918e+07
	C16 H26 Cl3 N2 O4 P	446.071	3.692	2.58813e+07	0	0	0			DDA for preferred ion		2.58813e+07
	C22 H35 N2 O5 P	438.23	7.215	2.57887e+07	5	0	0			DDA for preferred ion		2.57887e+07
		589.905	0.749	2.53882e+07	0	0	0			DDA for preferred ion	2.53882e+07
		286.636	8.038	2.53092e+07	0	0	0			DDA for preferred ion		2.53092e+07
Beta-Naphthoxyacetic Acid	C12 H10 O3	202.063	2.943	2.52119e+07	24	0	0			DDA for preferred ion		2.52119e+07
	C21 H37 Cl3 N2 O	438.197	9.111	2.51806e+07	3	0	0			DDA for preferred ion		2.51806e+07
	C43 H37 N6 O6 P	764.252	3.491	2.46908e+07	0	0	0			DDA for other ion		2.46908e+07
Penicillic acid	C8 H10 O4	170.056	0.769	2.43409e+07	6	1	0	61.2		DDA for preferred ion		2.43409e+07
	C2 H Br Cl3 N2 P	267.811	0.811	2.36453e+07	0	0	0			No MS2	2.36453e+07
9,12-Octadecadienal	C18 H32 O	264.246	10.634	2.34013e+07	5	0	0			DDA for preferred ion		2.34013e+07
	C19 H41 N O3	331.309	3.295	2.31871e+07	0	0	0			DDA for preferred ion		2.31871e+07
2-bornene	C10 H16	136.125	3.696	2.31718e+07	59	0	0			DDA for preferred ion		2.31718e+07
	C2 H N2 O7 P	195.954	0.951	2.31578e+07	2	0	0			DDA for preferred ion	2.31578e+07
	C22 H36 O4 S2	428.207	9.089	2.31311e+07	8	0	0			DDA for preferred ion		2.31311e+07
(2E)-2,2'-Bi(bicyclo[3.3.1]nonan)-2(2')-ene	C18 H28	244.219	6.157	2.3078e+07	2	0	0			DDA for preferred ion		2.3078e+07
Plumbagin	C11 H8 O3	188.047	2.939	2.2954e+07	29	0	0			DDA for preferred ion		2.2954e+07
	C40 H78 N6 O12 P2 S4	1024.4	6.478	2.28032e+07	0	0	0			No MS2		2.28032e+07
	C16 H20 N6 O4 P2	422.105	3.69	2.26541e+07	0	0	0			DDA for preferred ion		2.26541e+07
		1030.47	5.183	2.21523e+07	0	0	0			DDA for other ion		2.21523e+07
MFCD00053294	C18 H35 N O2	297.267	2.106	2.20648e+07	2	0	0			DDA for preferred ion		2.20648e+07
1785113	C16 H33 N O2	271.251	1.973	2.20002e+07	9	0	0			DDA for preferred ion		2.20002e+07
	C43 H83 Cl N4 O12 P2 S4	1072.4	5.194	2.19303e+07	0	0	0			No MS2		2.19303e+07
	C22 H16 N4	336.137	1.495	2.18357e+07	3	0	0			No MS2		2.18357e+07
	C33 H30 O9	570.19	3.476	2.16842e+07	0	0	0			DDA for other ion		2.16842e+07
Methyl N-(tert-butoxycarbonyl)-alpha-glutamyl-alpha-glutamylleucinate	C22 H37 N3 O10	503.248	5.192	2.1617e+07	1	0	0			DDA for preferred ion		2.1617e+07
	C19 H41 N O2	315.314	1.945	2.14347e+07	0	0	0			DDA for preferred ion		2.14347e+07
		270.608	7.562	2.11463e+07	0	0	0			DDA for preferred ion		2.11463e+07
	C19 H43 N7 O7	481.317	12.144	2.11152e+07	4	0	0			DDA for preferred ion	2.11152e+07	1.40024e+07
	C16 H29 N2 O2 P	312.198	12.937	2.0981e+07	1	0	0			DDA for preferred ion		2.0981e+07
	C4 H6 N6 O4	202.046	0.817	2.05966e+07	2	0	0			DDA for preferred ion		2.05966e+07
	C8 H19 N10 O3 P3	396.087	2.941	2.05368e+07	4	0	0			No MS2		2.05368e+07
	C20 H40 N7 O7 P	521.273	6.483	2.04629e+07	0	0	0			DDA for preferred ion	2.04629e+07
Mating hormone alpha1	C20 H40 O4	344.293	12.553	2.04161e+07	11	0	0			DDA for preferred ion		2.04161e+07
	C12 H18 N3 O4 P S2	363.046	0.809	2.0358e+07	0	0	0			DDA for preferred ion		2.0358e+07
	C28 H45 N7 O4 P2	605.301	8.127	2.032e+07	0	0	0			DDA for preferred ion		2.032e+07
		1675.66	0.746	2.00841e+07	0	0	0			No MS2		2.00841e+07
		133.953	0.936	1.98763e+07	0	0	0			DDA for preferred ion	1.98763e+07
	C24 H51 N3 O4 P2	507.333	6.006	1.98597e+07	0	0	0			DDA for preferred ion		1.98597e+07
(9Z)-9-Octadecenamide	C18 H35 N O	281.272	7.015	1.98061e+07	4	0	0			DDA for preferred ion		1.98061e+07
		135.901	0.953	1.97392e+07	0	0	0			DDA for preferred ion	1.97392e+07
	C27 H39 N7 O2 P2	555.265	4.009	1.96855e+07	1	0	0			DDA for other ion		1.96855e+07
	C37 H41 N8 O5 P	708.294	5.144	1.95286e+07	0	0	0			DDA for preferred ion		1.95286e+07
Monoelaidin	C21 H40 O4	356.293	7.897	1.92514e+07	9	0	0			No MS2		1.92514e+07
		1315.78	0.748	1.91919e+07	0	0	0			DDA for other ion	1.91919e+07
	C28 H38 N O3 P S2	531.206	5.21	1.8854e+07	0	0	0			DDA for preferred ion		1.8854e+07
	C5 H4 Cl N6 O7 P3 S	419.878	0.779	1.87121e+07	0	0	0			No MS2		1.87121e+07
	C21 H48 N7 O7 P3	603.285	5.539	1.8639e+07	1	0	0			DDA for preferred ion		1.8639e+07
	C19 H30 O P2	336.176	14.985	1.85979e+07	4	0	0			No MS2		1.85979e+07
	C32 H61 Cl3 N4 O	622.395	10.065	1.84074e+07	0	0	0			DDA for preferred ion		1.84074e+07
		1451.76	0.744	1.81974e+07	0	0	0			DDA for other ion	1.81974e+07
Juniperic acid	C16 H32 O3	272.235	7.166	1.80726e+07	13	0	0			DDA for preferred ion	1.80726e+07
Bis(4-ethylbenzylidene)sorbitol	C24 H30 O6	414.205	1.333	1.80276e+07	6	1	0	85.7		DDA for preferred ion		1.80276e+07
	C46 H99 Cl2 N10 O5 P S4	1100.58	5.528	1.76751e+07	1	0	0			DDA for other ion		1.76751e+07
	C16 H21 Cl3 N4 O2	406.076	2.945	1.74853e+07	1	0	0			DDA for preferred ion		1.74853e+07
(1R,2R,5S,8S,9S,10R)-5-Hydroxy-11-methyl-6-methylene-16-oxo-15-oxapentacyclo[9.3.2.1~5,8~.0~1,10~.0~2,8~]heptadecane-9-carboxylic acid	C19 H24 O5	332.165	10.104	1.73539e+07	11	0	0			DDA for preferred ion		1.73539e+07
	C18 H29 N2 O P	320.203	14.985	1.72907e+07	1	0	0			No MS2		1.72907e+07
	C20 H43 Cl3 N5 O6 P	585.204	5.218	1.71401e+07	0	0	0			DDA for preferred ion	1.71401e+07
	C19 H31 N O4 S	369.194	3.715	1.69942e+07	2	0	0			No MS2		1.69942e+07
	C23 H48 N5 O4 P3	551.29	6.995	1.68666e+07	1	0	0			DDA for other ion		1.68666e+07
	C6 H8 O11 P2	317.955	0.704	1.68396e+07	3	0	0			No MS2	1.68396e+07
	C18 H38 N2 O	298.299	2.023	1.67688e+07	0	0	0			DDA for preferred ion		1.67688e+07
	C23 H42 N O7 P	475.27	3.329	1.64893e+07	1	0	0			DDA for preferred ion	1.64893e+07
.	C16 H33 N O	255.256	7.639	1.63077e+07	4	0	0			DDA for preferred ion		1.63077e+07
	C26 H54 N O9 P	555.354	9.556	1.62989e+07	0	0	0			DDA for preferred ion	1.62989e+07
	C4 H2 Cl O6 P3	273.877	0.782	1.62485e+07	0	0	0			DDA for other ion		1.62485e+07
	C36 H40 O10	632.263	1.62	1.62034e+07	2	0	0			DDA for preferred ion		1.62034e+07
	C52 H78 N3 O7 P	887.557	7.186	1.61836e+07	0	0	0			No MS2		1.61836e+07
α-Linolenic acid	C18 H30 O2	278.225	2.683	1.58954e+07	19	0	5		78.7	DDA for preferred ion		1.58954e+07
	C22 H46 N O2 P3 S2	513.218	3.763	1.58727e+07	0	0	0			DDA for preferred ion		1.58727e+07
	C19 H39 N O5	361.283	2.014	1.56748e+07	0	0	0			DDA for preferred ion	1.56748e+07
	C30 H58 N2 O16	702.381	6.421	1.54531e+07	1	0	0			No MS2		1.54531e+07
Enilconazole	C14 H14 Cl2 N2 O	296.049	0.887	1.54289e+07	2	0	0			DDA for preferred ion		1.54289e+07
	C17 H30 Cl2 O2	336.165	12.929	1.52582e+07	6	0	0			DDA for other ion		1.52582e+07
	C9 H5 N6 O8 P3 S4	545.826	0.778	1.50669e+07	0	0	0			No MS2		1.50669e+07
	C20 H46 N5 O12 P	579.286	6.934	1.48793e+07	2	0	0			DDA for preferred ion		1.48793e+07
	C15 H33 N3 O3	303.254	8.943	1.47776e+07	3	0	0			DDA for preferred ion		1.47776e+07
	C10 H18 Cl2 N6 O9	436.052	0.833	1.47373e+07	0	0	0			DDA for preferred ion	1.47373e+07
	C20 H31 N2 O5 P	410.198	10.066	1.46805e+07	3	0	0			DDA for preferred ion	1.46805e+07
Tris(hydroxymethyl)aminomethane	C4 H11 N O3	121.074	0.76	1.46322e+07	2	0	0			DDA for other ion		1.46322e+07
	C24 H40 N O8 P S	533.221	7.588	1.45541e+07	0	0	0			DDA for other ion		1.45541e+07
	C14 H34 N6 O2	318.277	5.117	1.44991e+07	3	0	0			DDA for other ion		1.44991e+07
	C34 H54 N4 O2	550.429	12.93	1.44868e+07	0	0	0			DDA for preferred ion		1.44868e+07
		479.248	6.476	1.41823e+07	0	0	0			DDA for preferred ion		1.41823e+07
	C22 H44 N2 O	352.346	3.902	1.4155e+07	0	0	0			DDA for preferred ion		1.4155e+07
	C H3 Cl4 N2 O2 P S	277.84	0.798	1.4061e+07	0	0	0			No MS2	1.4061e+07
1728235	C19 H38 O4	330.277	6.77	1.40119e+07	7	0	0			DDA for preferred ion		1.40119e+07
	C26 H44 N O9 P	545.273	5.202	1.39904e+07	0	0	0			DDA for preferred ion	1.39904e+07
	C24 H45 Cl3 N3 O6 P	607.21	6.488	1.39694e+07	0	0	0			DDA for preferred ion	1.39694e+07
	C5 H2 Cl N2 O3 P S4	331.835	0.788	1.39607e+07	1	0	0			DDA for other ion		1.39607e+07
1,5-Anhydro-1-{[(1E)-3-(4-nitrophenyl)-1-triazen-1-yl]methyl}hexitol	C13 H18 N4 O7	342.116	0.813	1.3958e+07	30	0	0			DDA for other ion	1.3958e+07	3.53859e+06
	C27 H41 N2 O8 P	552.262	3.913	1.39194e+07	0	0	0			DDA for other ion		1.39194e+07
	C26 H46 N O4 P S2	531.265	4.484	1.38712e+07	1	0	0			DDA for other ion		1.38712e+07
	C36 H38 O9	614.253	2.302	1.387e+07	5	0	0			DDA for preferred ion		1.387e+07
Isomeranzin	C15 H16 O4	260.105	1.606	1.36005e+07	17	0	3		92.1	DDA for preferred ion		1.36005e+07
	C26 H45 N6 O4 P	536.32	4.358	1.35869e+07	0	0	0			DDA for preferred ion	1.35869e+07
	C30 H32 O8	520.211	1.429	1.34584e+07	2	0	0			DDA for preferred ion		1.34584e+07
Bergamottin	C21 H22 O4	338.152	2.391	1.34505e+07	15	0	1		84.5	DDA for preferred ion	193694	1.34505e+07
	C11 H16 N10 O	304.15	0.771	1.33913e+07	2	0	0			DDA for preferred ion		1.33913e+07
		1081.65	8.109	1.33196e+07	0	0	0			DDA for other ion		1.33196e+07
	C2 H6 Cl3 N2 O2 P3	287.869	0.788	1.32986e+07	0	0	0			No MS2	1.32986e+07
	C50 H84 Cl N2 O4 P3 S2	968.481	6.479	1.32572e+07	0	0	0			DDA for other ion		1.32572e+07
Laurophenone	C18 H28 O	260.214	5.116	1.32229e+07	4	0	0			DDA for preferred ion		1.32229e+07
	C14 H3 Cl N2 O7 P2 S4	535.797	0.781	1.31965e+07	0	0	0			No MS2		1.31965e+07
N~2~-Benzoyl-N~5~-(diaminomethylene)-L-ornithyl-L-methioninamide	C18 H28 N6 O3 S	408.197	7.209	1.30457e+07	2	0	0			DDA for preferred ion		1.30457e+07
		1471.7	0.746	1.29411e+07	0	0	0			No MS2		1.29411e+07
	C50 H92 N10 O8 P2 S	1054.63	7.013	1.28544e+07	0	0	0			DDA for other ion		1.28544e+07
2-[2-(Tetradecyloxy)ethoxy]ethanol	C18 H38 O3	302.283	9.501	1.28352e+07	2	0	0			DDA for preferred ion		1.28352e+07
3-(Dodecanoyloxy)-2-hydroxypropyl 2-(trimethylammonio)ethyl phosphate	C20 H42 N O7 P	439.27	4.801	1.27921e+07	1	0	0			DDA for preferred ion	9.68225e+06	1.27921e+07
	C20 H25 N2 O3 P	372.158	1.608	1.2773e+07	5	0	0			DDA for preferred ion	204230	1.2773e+07
	C21 H32 Cl2 O5	434.164	10.075	1.26652e+07	2	0	0			DDA for preferred ion	1.26652e+07
7-(2H-Naphtho[1,2-d]triazol-2-yl)-3-phenyl-2-benzopyrone	C25 H15 N3 O2	389.115	3.491	1.26195e+07	4	0	0			No MS2		1.26195e+07
	C5 H8 N6 O2	184.071	0.804	1.25278e+07	1	0	0			DDA for other ion		1.25278e+07
	C10 H3 O6 P	249.968	0.703	1.25173e+07	1	0	0			No MS2	1.25173e+07
	C14 H28 N5 O2 P	329.199	2.963	1.24757e+07	6	0	0			DDA for preferred ion		1.24757e+07
		1811.64	0.75	1.24341e+07	0	0	0			No MS2		1.24341e+07
	C35 H43 N8 O5 P	686.31	2.744	1.23611e+07	0	0	0			DDA for preferred ion		1.23611e+07
	C17 H32 N6 O	336.267	6.508	1.23555e+07	8	0	0			DDA for preferred ion		1.23555e+07
	C3 H7 Cl2 N2 O4 P3	297.897	0.78	1.23109e+07	0	0	0			DDA for preferred ion	1.23109e+07
	C21 H35 N5 O	373.283	2.422	1.22367e+07	0	0	0			DDA for preferred ion	1.22367e+07
		1077.62	5.533	1.22192e+07	0	0	0			DDA for other ion		1.22192e+07
		1587.73	0.744	1.21169e+07	0	0	0			DDA for other ion	1.21169e+07
	C19 H16 N6 O S	376.108	3.718	1.20358e+07	2	0	0			DDA for preferred ion		1.20358e+07
α-Linolenic acid	C18 H30 O2	278.225	7.053	1.19203e+07	19	0	5		81.2	DDA for preferred ion	1.19203e+07	1.04056e+07
Dibenzyl sulfide	C14 H14 S	214.082	0.779	1.19059e+07	1	0	0			DDA for preferred ion		1.19059e+07
	C37 H33 N O5	571.237	4.008	1.18824e+07	3	0	0			DDA for preferred ion		1.18824e+07
Isomeranzin	C15 H16 O4	260.105	2.114	1.17653e+07	17	0	1		91.4	DDA for preferred ion		1.17653e+07
	C46 H84 N8 O14	972.612	5.65	1.17323e+07	1	0	0			DDA for preferred ion		1.17323e+07
	C17 H35 Cl3 N4 O	416.191	7.214	1.16386e+07	1	0	0			DDA for preferred ion		1.16386e+07
	C2 H2 Cl2 O3 P2	205.887	0.801	1.16307e+07	0	0	0			No MS2		1.16307e+07
	C24 H41 Cl3 N3 O2 P	539.2	5.205	1.16299e+07	1	0	0			DDA for other ion		1.16299e+07
	C62 H92 O10 S3	1092.59	5.538	1.14839e+07	0	0	0			No MS2		1.14839e+07
THREO-SPHINGOSINE	C18 H37 N O2	299.283	3.21	1.14229e+07	9	0	0			No MS2		1.14229e+07
	C20 H47 N5 O6 P2	515.299	4.532	1.13736e+07	0	0	0			DDA for preferred ion		1.13736e+07
	C5 H3 Cl N4 O17 P2	487.865	0.776	1.12863e+07	0	0	0			DDA for preferred ion		1.12863e+07
	C17 H43 N9 O2 P2	467.302	8.845	1.12556e+07	3	0	0			DDA for preferred ion	9.4156e+06	1.12556e+07
Androstane-3,11-diol	C19 H32 O2	292.241	4.135	1.12515e+07	15	0	0			DDA for preferred ion		1.12515e+07
LZ4958000	C12 H20 O6	260.124	0.787	1.11825e+07	21	0	0			DDA for preferred ion		1.11825e+07
	C31 H58 O14	654.383	5.471	1.11356e+07	1	0	0			DDA for other ion		1.11356e+07
	C3 H2 Br2 Cl2 N2 S	325.77	0.813	1.11341e+07	0	0	0			No MS2	1.11341e+07
	C3 H2 Cl2 N2 O6 P2 S3	389.793	0.796	1.09983e+07	0	0	0			DDA for other ion		1.09983e+07
	C22 H37 N5 O2 P2 S2	529.19	3.761	1.09743e+07	4	0	0			DDA for preferred ion		1.09743e+07
	C3 H5 Cl N4 O7 S2	307.927	0.773	1.09565e+07	1	0	0			DDA for preferred ion	1.09565e+07
	C H4 Cl3 N2 O P3 S2	321.806	0.799	1.09219e+07	0	0	0			No MS2		1.09219e+07
	C18 H35 N5 O3 S	401.245	2.477	1.06676e+07	2	0	0			DDA for preferred ion		1.06676e+07
	C4 H2 O8 S2	241.918	0.778	1.06489e+07	1	0	0			DDA for preferred ion		1.06489e+07
	C15 H37 N7 O	331.309	3.027	1.06187e+07	0	0	0			DDA for preferred ion		1.06187e+07
	C25 H30 N6 O4 P2	540.179	3.152	1.06055e+07	0	0	0			DDA for preferred ion		1.06055e+07
	C14 H32 N6 O2	316.262	6.654	1.05866e+07	4	0	0			DDA for preferred ion		1.05866e+07
		1335.73	0.746	1.05487e+07	0	0	0			No MS2		1.05487e+07
	C4 H8 N6 O2	172.071	0.801	1.05107e+07	3	0	0			No MS2		1.05107e+07
	C H2 Cl2 N2 S3	207.877	1.064	1.05064e+07	1	0	0			DDA for preferred ion	1.05064e+07
	C12 H3 Cl N4 O11 P2 S4	603.784	0.784	1.04435e+07	0	0	0			DDA for other ion		1.04435e+07
Pyrophosphoric Acid	H4 O7 P2	177.943	0.955	1.04212e+07	5	0	0			DDA for preferred ion	1.04212e+07
	C51 H76 Cl N O5	817.54	1.124	1.04197e+07	0	0	0			DDA for preferred ion	1.04197e+07
	C28 H40 N5 O4 P S	573.253	5.531	1.0381e+07	2	0	0			DDA for preferred ion		1.0381e+07
		1383.77	0.744	1.02767e+07	0	0	0			DDA for other ion	1.02767e+07
	C24 H45 N O7	459.32	1.69	1.01562e+07	1	0	0			DDA for preferred ion		1.01562e+07
	C40 H69 N2 O6 P	704.486	9.252	1.01154e+07	0	0	0			DDA for preferred ion	1.01154e+07
	C26 H44 Cl3 N O7	587.22	7.564	1.00984e+07	0	0	0			DDA for preferred ion	1.00984e+07
Trifluoroacetic acid	C2 H F3 O2	113.993	0.704	1.00286e+07	2	0	0			DDA for preferred ion	1.00286e+07
	C9 H22 Cl N6 O5 P3	422.057	0.83	1.00228e+07	1	0	0			DDA for preferred ion		1.00228e+07
	C3 H8 N2 O6 P2 S2	293.932	0.809	9.9801e+06	0	0	0			DDA for preferred ion	3.49462e+06	9.9801e+06
	C21 H34 N2 O6 P2	472.191	5.197	9.93749e+06	1	0	0			DDA for preferred ion		9.93749e+06
	C18 H38 O S3	366.209	14.996	9.83613e+06	3	0	0			No MS2		9.83613e+06
	C43 H81 N8 O16 P	996.551	7.572	9.65276e+06	0	0	0			DDA for other ion		9.65276e+06
Prolylglycyllysylalanylarginine	C22 H41 N9 O6	527.322	5.152	9.64945e+06	1	0	0			No MS2	9.64945e+06
	C16 H37 N9 O7 S2	531.229	7.599	9.60458e+06	2	0	0			DDA for preferred ion		9.60458e+06
		543.793	5.532	9.59674e+06	0	0	0			DDA for preferred ion		9.59674e+06
	C15 H42 N7 O6 P3	509.243	6.487	9.50093e+06	4	0	0			DDA for other ion		9.50093e+06
N-(4-Aminobenzyl)adenosine	C17 H20 N6 O4	372.158	1.139	9.48237e+06	3	0	0			DDA for preferred ion		9.48237e+06
	C4 H2 Cl2 N4 O15 P2	477.837	0.787	9.42853e+06	0	0	0			No MS2		9.42853e+06
	C26 H34 Cl3 N5 O	537.185	3.763	9.37481e+06	0	0	0			DDA for preferred ion		9.37481e+06
	C3 H3 Cl O4 P2 S	231.89	0.796	9.21174e+06	0	0	0			No MS2		9.21174e+06
	C9 H18 N3 O2 P S2	295.059	0.812	9.16753e+06	5	0	0			DDA for preferred ion		9.16753e+06
	C21 H47 N3 O4 P2	467.302	3.876	9.13235e+06	3	0	0			No MS2		9.13235e+06
	C35 H50 N8 O2	614.401	10.083	9.13152e+06	3	0	0			DDA for preferred ion		9.13152e+06
Dibutyl phthalate	C16 H22 O4	278.152	2.1	9.07468e+06	16	15	0	79.1		DDA for preferred ion		9.07468e+06
	C26 H50 N7 O9 P	635.341	8.091	9.01556e+06	0	0	0			No MS2	9.01556e+06
	C18 H44 N7 O7 P3	563.255	7.604	8.93286e+06	2	0	0			DDA for preferred ion		8.93286e+06
	C79 H140 N5 O17 P3	1523.95	6.962	8.89846e+06	0	0	0			DDA for other ion		8.89846e+06
		1607.68	0.746	8.83032e+06	0	0	0			No MS2		8.83032e+06
	C25 H48 N3 O4 P3	547.289	7.565	8.81864e+06	0	0	0			DDA for preferred ion	8.81864e+06
MFCD00059002	C16 H35 N O2	273.267	1.221	8.8173e+06	3	0	0			DDA for preferred ion		8.8173e+06
	C28 H60 N9 O9 P	697.426	6.369	8.7876e+06	0	0	0			DDA for preferred ion		8.7876e+06
	C4 H8 N6 O2	172.071	0.733	8.74989e+06	3	0	0			No MS2		8.74989e+06
	C24 H44 N5 O7 P3	607.244	5.21	8.70571e+06	0	0	0			DDA for preferred ion	8.70571e+06
D,L-Camphor	C10 H16 O	152.12	1.521	8.6687e+06	71	6	2	66.5	71.1	DDA for preferred ion		8.6687e+06
	C32 H60 N3 O11 P	693.394	3.225	8.62772e+06	0	0	0			DDA for preferred ion		8.62772e+06
	C31 H61 N2 O13 P	700.388	5.463	8.61748e+06	1	0	0			DDA for preferred ion	8.61748e+06
	C16 H35 N5 O5	377.263	6.552	8.61295e+06	0	0	0			DDA for preferred ion		8.61295e+06
	C33 H61 N O14	695.41	4.411	8.53432e+06	0	0	0			DDA for preferred ion		8.53432e+06
	C23 H27 Cl N2 O2 S2	462.124	4.334	8.51797e+06	1	0	0			DDA for preferred ion		8.51797e+06
		272.621	4.483	8.50426e+06	0	0	0			DDA for preferred ion		8.50426e+06
MFCD00674434	C20 H37 N O2	323.283	5.754	8.49115e+06	2	0	0			DDA for preferred ion		8.49115e+06
N-(1,3-dihydroxyoctadec-4-en-2-yl)acetamide	C20 H39 N O3	341.293	2.611	8.4757e+06	3	0	0			DDA for preferred ion		8.4757e+06
	C22 H27 O2 P	354.176	12.928	8.46249e+06	6	0	0			DDA for preferred ion		8.46249e+06
	C16 H4 Cl N2 O14 P3 S3	671.771	0.777	8.41526e+06	0	0	0			No MS2		8.41526e+06
	C3 H Cl2 O4 P3	263.848	0.79	8.39473e+06	1	0	0			No MS2		8.39473e+06
	C43 H45 N2 P3 S	714.251	3.686	8.38871e+06	0	0	0			DDA for other ion		8.38871e+06
	C20 H38 Cl3 N3	425.212	2.477	8.38049e+06	2	0	0			No MS2		8.38049e+06
	C11 H26 N4 O6	310.182	8.008	8.35741e+06	2	0	0			DDA for preferred ion		8.35741e+06
	C3 H9 N6 O6 P3 S5	477.84	0.774	8.31159e+06	0	0	0			DDA for other ion		8.31159e+06
	C6 H6 Cl O4 P S	239.939	0.776	8.31124e+06	0	0	0			No MS2	8.31124e+06
		973.807	0.745	8.25815e+06	0	0	0			No MS2		8.25815e+06
	C89 H127 Cl N9 O10 P	1547.91	6.986	8.25127e+06	0	0	0			DDA for other ion		8.25127e+06
	C17 H37 Cl3 N4 O	418.207	10.673	8.2395e+06	4	0	0			DDA for preferred ion		8.2395e+06
1748129	C14 H30 O2	230.225	4.967	8.21848e+06	6	0	0			DDA for preferred ion		8.21848e+06
	C24 H47 Cl3 N9 O2 P	629.268	8.124	8.12484e+06	0	0	0			No MS2		8.12484e+06
	C21 H46 Cl3 N7 O P2	579.231	4.014	8.01439e+06	1	0	0			DDA for other ion		8.01439e+06
I-BCP	C3 H6 Br Cl	155.935	0.88	7.99441e+06	2	0	0			DDA for preferred ion	7.99441e+06
	C16 H32 N O4 P S	365.178	10.063	7.98675e+06	0	0	0			DDA for preferred ion		7.98675e+06
	C26 H48 N7 O9 P	633.326	5.527	7.97928e+06	0	0	0			DDA for preferred ion	7.97928e+06
5-Allyl-2-(3,4-dimethoxyphenyl)-3a-methoxy-3-methyl-3,3a-dihydro-1-benzofuran-6(2H)-one	C21 H24 O5	356.163	1.662	7.91992e+06	6	0	0			DDA for preferred ion		7.91992e+06
	C32 H48 N10 O8	700.366	4.42	7.91554e+06	0	0	0			DDA for preferred ion		7.91554e+06
MFCD00152656	C18 H37 N O3	315.278	2.419	7.82077e+06	3	0	0			No MS2		7.82077e+06
		768.96	7.008	7.78934e+06	0	0	0			No MS2		7.78934e+06
Bergaptol	C11 H6 O4	202.027	1.146	7.74459e+06	5	0	4		86.2	DDA for preferred ion	343611	7.74459e+06
	C20 H30 N4 O P2	404.188	5.096	7.70268e+06	4	0	0			DDA for preferred ion		7.70268e+06
N-hexanoylsphingosine	C24 H47 N O3	397.356	6.275	7.68339e+06	1	0	0			DDA for preferred ion		7.68339e+06
	C10 H15 N9 O	277.139	5.409	7.61161e+06	1	0	0			DDA for preferred ion		7.61161e+06
Citric acid	C6 H8 O7	192.027	0.902	7.52805e+06	10	0	1		90.6	DDA for preferred ion	7.52805e+06
2,4,6-Triethyl-1,3,5-trithiane	C9 H18 S3	222.057	1.198	7.44243e+06	1	0	0			DDA for preferred ion		7.44243e+06
		1247.8	0.738	7.43923e+06	0	0	0			DDA for other ion	7.43923e+06
	C4 H3 Cl N6 O9 P2	375.914	0.771	7.43514e+06	0	0	0			No MS2	7.43514e+06
		575.257	6.945	7.42571e+06	0	0	0			DDA for other ion		7.42571e+06
		265.64	6.049	7.40995e+06	0	0	0			DDA for preferred ion		7.40995e+06
	C5 H7 Cl2 N4 O3 P3 S	365.885	0.777	7.39112e+06	0	0	0			No MS2	7.39112e+06
	C19 H32 Cl2 O5	410.165	12.897	7.21357e+06	7	0	0			DDA for preferred ion	7.21357e+06
4-(4-Hydroxy-4-methylpentyl)cyclohex-3-ene-1-carbaldehyde	C13 H22 O2	210.162	1.329	7.17922e+06	12	0	0			DDA for preferred ion		7.17922e+06
Dibutyl phthalate	C16 H22 O4	300.134	0.726	7.14481e+06	1	1	0	71.2		DDA for preferred ion		7.14481e+06
	C H Br Cl4 N4 S3	383.729	0.813	7.14255e+06	0	0	0			No MS2	7.14255e+06
Chlorotrifluoromethane	C Cl F3	103.964	0.783	7.14145e+06	2	0	0			DDA for preferred ion	7.14145e+06
	C36 H41 N4 O2 P3	654.245	2.107	7.12257e+06	0	0	0			DDA for preferred ion		7.12257e+06
	C64 H88 N4 O4 P2 S	1070.6	6.997	7.07507e+06	0	0	0			DDA for other ion		7.07507e+06
		1519.75	0.744	7.06673e+06	0	0	0			No MS2	7.06673e+06
	C9 H17 N4 O2 P S	276.083	0.812	7.0365e+06	3	0	0			DDA for preferred ion		7.0365e+06
	C18 H40 N7 O5 P	465.286	5.614	7.02195e+06	2	0	0			DDA for preferred ion	5.28726e+06	7.02195e+06
	C2 H2 Cl2 N4 O P2	229.91	0.784	6.92872e+06	1	0	0			DDA for preferred ion	6.92872e+06
	C30 H44 Cl3 N5 O3	627.252	5.542	6.86728e+06	2	0	0			DDA for preferred ion		6.86728e+06
	C2 H3 Cl3 O14	355.856	0.787	6.85036e+06	0	0	0			No MS2	6.85036e+06
	C23 H52 N3 O13 P	609.326	6.941	6.79756e+06	0	0	0			DDA for preferred ion	6.79756e+06
	C76 H122 N5 O17 P3	1469.8	5.191	6.73106e+06	0	0	0			DDA for other ion		6.73106e+06
	C20 H2 Cl3 O P3 S4	583.727	0.796	6.71049e+06	0	0	0			No MS2		6.71049e+06
Phthalic anhydride	C8 H4 O3	148.016	2.104	6.67713e+06	2	0	0			DDA for preferred ion		6.67713e+06
	C13 H28 Cl3 O7 P3	494.011	0.831	6.66966e+06	0	0	0			DDA for preferred ion	6.66966e+06
	C13 H20 N6 O S	308.144	8.029	6.63357e+06	2	0	0			DDA for preferred ion		6.63357e+06
	C25 H53 N3 O6 P2	553.338	5.988	6.6325e+06	1	0	0			DDA for preferred ion	6.6325e+06
(5'alpha)-12'-Hydroxy-5'-isobutyl-2'-methyl-3',6',18-trioxo-9,10-dihydroergotaman	C30 H39 N5 O5	549.297	5.55	6.6255e+06	1	0	0			DDA for preferred ion		6.6255e+06
	C19 H34 N2 O6 P2	448.191	6.5	6.62089e+06	3	0	0			DDA for preferred ion		6.62089e+06
Stearoyl sarcosine	C21 H41 N O3	355.309	3.11	6.59814e+06	3	0	0			DDA for preferred ion		6.59814e+06
	C27 H47 Cl3 N3 O2 P	581.246	4.863	6.58912e+06	0	0	0			DDA for other ion		6.58912e+06
	C37 H29 Cl N P	553.17	8.556	6.5768e+06	0	0	0			No MS2		6.5768e+06
cealysin	C6 H12 N6 O3	216.098	0.718	6.5434e+06	3	0	0			DDA for preferred ion		6.5434e+06
N-(2,2-Diethoxyethyl)hexadecanamide	C22 H45 N O3	371.341	5.267	6.51985e+06	1	0	0			DDA for preferred ion		6.51985e+06
	C2 H7 O12 P3	315.913	0.93	6.51466e+06	0	0	0			DDA for preferred ion	6.51466e+06
	C13 H20 N10 O2	348.176	0.776	6.51294e+06	1	0	0			DDA for preferred ion		6.51294e+06
	C2 H2 Br2 Cl4 N4 P2	441.687	0.811	6.47395e+06	0	0	0			No MS2	6.47395e+06
(+)-Nootkatone	C15 H22 O	218.167	1.979	6.46915e+06	32	0	4		78.8	DDA for preferred ion		6.46915e+06
	C42 H84 N4 O18	932.582	6.561	6.38921e+06	0	0	0			DDA for preferred ion		6.38921e+06
	C18 H41 N3 O6 P2 S	489.217	4.194	6.36279e+06	1	0	0			DDA for preferred ion		6.36279e+06
	C21 H39 N O11 P2	543.196	5.174	6.35117e+06	2	0	0			No MS2		6.35117e+06
	C34 H52 N4 O10	676.365	5.435	6.33985e+06	2	0	0			DDA for preferred ion		6.33985e+06
		280.656	13.161	6.3297e+06	0	0	0			DDA for preferred ion		6.3297e+06
	C56 H77 Cl O6 P2 S2	1006.43	6.479	6.32315e+06	1	0	0			No MS2		6.32315e+06
	C26 H36 O2	380.272	2.812	6.31392e+06	1	0	0			DDA for other ion		6.31392e+06
	C18 H3 Cl2 N6 O11 P S5	739.758	0.783	6.29954e+06	0	0	0			No MS2		6.29954e+06
	C8 H Br Cl N6 O2 P3 S3	515.74	0.797	6.29411e+06	0	0	0			No MS2		6.29411e+06
	C17 H26 Cl2 O	316.138	8.002	6.24141e+06	0	0	0			DDA for preferred ion		6.24141e+06
	C22 H42 N2 O	350.33	2.797	6.22194e+06	0	0	0			DDA for preferred ion		6.22194e+06
2-[2-(1-Benzyl-4-piperidinyl)ethyl]-9-methoxy-2,3-dihydro-1H-pyrrolo[3,4-b]quinolin-1-one	C26 H29 N3 O2	415.222	2.474	6.19562e+06	3	0	0			DDA for preferred ion		6.19562e+06
	C2 H Br Cl2 N2 O9	345.827	0.794	6.17215e+06	0	0	0			No MS2	6.17215e+06
	C41 H34 N10 O4	730.276	5.12	6.17205e+06	1	0	0			DDA for preferred ion		6.17205e+06
	C43 H45 N5 O7	743.331	3.094	6.15913e+06	1	0	0			DDA for preferred ion		6.15913e+06
Curcumene	C15 H22	202.172	2.827	6.10911e+06	6	0	0			DDA for preferred ion		6.10911e+06
	C15 H22 N4 O S	306.151	8.022	6.10624e+06	2	0	0			DDA for other ion		6.10624e+06
	C22 H47 N	325.371	5.384	6.10323e+06	0	0	0			DDA for preferred ion		6.10323e+06
	C34 H60 O16	724.388	4.399	6.10057e+06	0	0	0			DDA for preferred ion	6.10057e+06
	C43 H81 N8 O8 P3 S4	1058.43	5.184	6.06241e+06	0	0	0			DDA for other ion		6.06241e+06
		1150.54	8.047	6.05406e+06	0	0	0			DDA for other ion		6.05406e+06
	C25 H48 N6 O P2	510.333	3.875	5.99983e+06	1	0	0			DDA for preferred ion		5.99983e+06
	C2 H Cl3 O S2	209.852	0.813	5.99965e+06	0	0	0			No MS2	5.99965e+06
	C18 H41 Cl N3 P	365.27	3.148	5.99584e+06	2	0	0			DDA for preferred ion	5.99584e+06
	C19 H36 Cl3 N7 O3	515.199	6.475	5.98907e+06	2	0	0			DDA for other ion		5.98907e+06
	C33 H63 N2 O13 P	726.404	6.34	5.98573e+06	0	0	0			DDA for preferred ion	5.98573e+06
Carboxystearic acid	C19 H36 O4	328.262	4.367	5.96609e+06	4	0	0			DDA for preferred ion		5.96609e+06
	C14 H36 N9 O6 P3	519.196	6.48	5.96361e+06	1	0	0			DDA for preferred ion		5.96361e+06
	C21 H43 N O5	389.315	3.017	5.94557e+06	0	0	0			DDA for preferred ion	396601	5.94557e+06
	C6 H9 N4 O3 P	216.043	0.806	5.93583e+06	14	0	0			No MS2		5.93583e+06
	C35 H36 O9	600.237	2.396	5.89394e+06	1	0	0			DDA for other ion		5.89394e+06
	C6 H13 Cl O6	216.04	0.837	5.89191e+06	4	0	0			DDA for preferred ion	5.89191e+06	97146.7
Acetyl hexamethyl tetralin	C18 H26 O	258.199	4.792	5.88391e+06	7	0	0			DDA for preferred ion		5.88391e+06
		288.286	1.298	5.86422e+06	0	0	0			DDA for preferred ion		5.86422e+06
	C6 H6 Br3 Cl3 O S2	499.646	0.813	5.85777e+06	0	0	0			No MS2	5.85777e+06
.	C16 H32 O2	256.24	12.932	5.84517e+06	20	0	0			DDA for preferred ion	5.84517e+06
	C20 H44 N5 O14 P	609.259	7.57	5.83386e+06	0	0	0			DDA for preferred ion	5.83386e+06
	C5 H2 Br3 Cl4 N4 P S	557.605	0.812	5.81827e+06	2	0	0			No MS2	5.81827e+06
	C H3 Br Cl N2 O2 P	219.881	0.797	5.745e+06	0	0	0			No MS2	5.745e+06
tert-Butyl 4-(1,4-oxazepan-3-yl)piperidine-1-carboxylate	C15 H28 N2 O3	284.212	6.167	5.73542e+06	11	0	0			DDA for preferred ion		5.73542e+06
		1540.69	0.75	5.6978e+06	0	0	0			DDA for other ion		5.6978e+06
		1012.49	5.188	5.6844e+06	0	0	0			DDA for other ion		5.6844e+06
	C34 H58 O16	722.372	3.222	5.676e+06	0	0	0			DDA for preferred ion	5.676e+06
	C29 H51 N3 O12 P2	695.295	5.531	5.63978e+06	1	0	0			DDA for preferred ion	5.63978e+06
	C3 H2 Cl4 O11 P2 S	447.753	0.8	5.63899e+06	0	0	0			No MS2		5.63899e+06
	C44 H91 N10 P3 S5	1012.52	7.566	5.63613e+06	0	0	0			DDA for other ion		5.63613e+06
	C18 H31 N2 O5 P	386.198	12.87	5.63006e+06	6	0	0			DDA for preferred ion	5.63006e+06
	C44 H47 N5 O7	757.346	3.485	5.6116e+06	0	0	0			DDA for preferred ion		5.6116e+06
	C30 H24 O8 P2	574.096	2.396	5.58657e+06	0	0	0			DDA for preferred ion		5.58657e+06
	C3 H2 Cl3 O5 P3 S2	379.765	0.803	5.5779e+06	0	0	0			DDA for preferred ion		5.5779e+06
1-Chloro-4-iodobutane	C4 H8 Cl I	217.936	0.926	5.53374e+06	1	0	0			DDA for preferred ion	5.53374e+06
	C24 H41 N3 O8 P2	561.239	5.17	5.52853e+06	1	0	0			DDA for preferred ion		5.52853e+06
	C23 H36 O6 P2	470.195	0.934	5.52838e+06	6	0	0			No MS2		5.52838e+06
	C5 H6 Cl2 N2 O13 P2	433.873	0.775	5.52624e+06	0	0	0			No MS2	5.52624e+06
	C10 H16 Cl N3 O5	293.08	0.852	5.50564e+06	9	0	0			DDA for preferred ion	5.50564e+06
	C33 H34 O10	590.216	2.194	5.50089e+06	1	0	0			DDA for preferred ion		5.50089e+06
2,3-Oxanthrenedione	C12 H6 O4	214.027	1.495	5.48984e+06	8	0	0			DDA for preferred ion		5.48984e+06
	C16 H6 N8 O10 P2 S5	691.828	0.77	5.43995e+06	0	0	0			DDA for preferred ion		5.43995e+06
		1723.71	0.745	5.4118e+06	0	0	0			DDA for other ion	5.4118e+06
Coumarin	C9 H6 O2	146.037	3.692	5.40415e+06	15	0	0			DDA for preferred ion		5.40415e+06
	C25 H54 Cl N3 O4 P2	557.327	8.096	5.40385e+06	0	0	0			DDA for preferred ion	5.40385e+06
	C H Br O4	155.906	1.164	5.34386e+06	1	0	0			DDA for preferred ion	5.34386e+06
	C70 H122 N5 O17 P3	1397.8	6.478	5.3434e+06	0	0	0			DDA for other ion		5.3434e+06
	C6 H7 Cl N2 O15 P2	443.901	0.772	5.32206e+06	0	0	0			DDA for preferred ion	5.32206e+06
		277.615	4.499	5.29233e+06	0	0	0			DDA for preferred ion		5.29233e+06
	C14 H2 Cl3 N2 O10 P3 S3	651.714	0.79	5.2706e+06	0	0	0			No MS2		5.2706e+06
	C12 H29 N4 O P	276.209	3.772	5.24959e+06	29	0	0			DDA for preferred ion		5.24959e+06
	C21 H48 Cl N9 O2 P2	555.311	5.529	5.23827e+06	0	0	0			DDA for preferred ion	5.23827e+06
	C32 H32 N4 O6	568.235	3.908	5.22866e+06	1	0	0			DDA for preferred ion		5.22866e+06
	C18 H23 N2 P	298.157	1.908	5.2262e+06	2	0	0			DDA for preferred ion	3.61809e+06	5.2262e+06
Oleoylethanolamide	C20 H39 N O2	325.298	8.489	5.19051e+06	2	0	0			DDA for preferred ion		5.19051e+06
	C24 H40 N2 O8	484.281	7.362	5.18363e+06	1	0	0			DDA for preferred ion		5.18363e+06
		1655.72	0.744	5.16808e+06	0	0	0			DDA for other ion	5.16808e+06
3-Phenoxybenzoic acid	C13 H10 O3	214.063	2.944	5.14949e+06	34	0	0			DDA for preferred ion		5.14949e+06
	C88 H147 Cl2 N3 O9 S5	1619.91	5.544	5.14943e+06	0	0	0			DDA for other ion		5.14943e+06
	C8 H24 N5 O4 P S	317.131	2.941	5.1477e+06	3	0	0			DDA for preferred ion		5.1477e+06
	C40 H72 N7 O6 P	777.529	10.076	5.12686e+06	2	0	0			DDA for preferred ion		5.12686e+06
Dibutyl phthalate	C16 H22 O4	278.146	7.91	5.12621e+06	3	15	0	70		DDA for preferred ion		5.12621e+06
(E,E)-alpha-Farnesene	C15 H24	204.188	3.423	5.08821e+06	145	0	0			DDA for preferred ion		5.08821e+06
	C16 H39 N7 O	345.325	4.077	5.07443e+06	0	0	0			DDA for preferred ion		5.07443e+06
	C24 H48 N7 O5 P	545.347	13.107	5.04759e+06	0	0	0			DDA for preferred ion		5.04759e+06
	C52 H71 N4 O11 P3 S	1052.4	3.689	5.04625e+06	0	0	0			DDA for other ion		5.04625e+06
	C18 H15 O5 P	342.066	1.252	5.04432e+06	6	0	0			DDA for preferred ion	317411	5.04432e+06
	C19 H13 N2 O18 P3 S4	777.826	0.769	5.02892e+06	0	0	0			No MS2		5.02892e+06
	C4 H Br P2 S2	253.817	0.829	5.01318e+06	0	0	0			No MS2		5.01318e+06
Laurophenone	C18 H28 O	260.214	2.796	4.99364e+06	4	0	0			DDA for preferred ion		4.99364e+06
	C28 H36 O5	452.257	2.373	4.95751e+06	0	0	0			DDA for preferred ion		4.95751e+06
	C21 H43 N O5	389.315	3.363	4.92883e+06	0	0	0			DDA for preferred ion	2.75815e+06	4.92883e+06
		121.922	1.027	4.90386e+06	0	0	0			DDA for preferred ion		4.90386e+06
	C2 H4 Cl4 O4 P2	293.835	0.801	4.90161e+06	0	0	0			No MS2	4.90161e+06
	C49 H74 Cl N O5	791.524	1.137	4.88726e+06	0	0	0			DDA for preferred ion	4.88726e+06
	C18 H48 N9 O2 P3	515.318	3.509	4.87726e+06	0	0	0			DDA for other ion		4.87726e+06
	C15 H27 N4 P	294.199	2.369	4.85515e+06	1	0	0			DDA for preferred ion		4.85515e+06
		154.876	1.171	4.83528e+06	0	0	0			DDA for preferred ion	4.83528e+06
	C58 H97 N2 O4 P S3	1012.63	6.97	4.81297e+06	0	0	0			DDA for other ion		4.81297e+06
	C21 H37 Cl3 N9 O2 P	583.189	3.74	4.80909e+06	1	0	0			DDA for preferred ion	4.80909e+06
Stachydrine	C7 H13 N O2	143.095	0.82	4.78012e+06	52	0	2		78.9	DDA for preferred ion		4.78012e+06
	C6 H8 N6 O3	212.066	0.776	4.76341e+06	4	0	0			DDA for preferred ion		4.76341e+06
THREO-SPHINGOSINE	C18 H37 N O2	299.283	2.412	4.7047e+06	9	0	0			DDA for preferred ion		4.7047e+06
1,1'-[(2,5-Dimethoxy-1,4-phenylene)di(E)-2,1-ethenediyl]bis(3,4,5-trimethoxybenzene)	C30 H34 O8	522.222	5.19	4.70359e+06	1	0	0			No MS2		4.70359e+06
	C31 H40 N5 P S2	577.248	5.537	4.70328e+06	1	0	0			No MS2		4.70328e+06
7,7'-Diiodo-4,4'-bi-2,1,3-benzothiadiazole	C12 H4 I2 N4 S2	521.791	6.996	4.68601e+06	1	0	0			DDA for preferred ion		4.68601e+06
	C31 H42 N4 O4 S2	598.268	3.902	4.68317e+06	1	0	0			DDA for preferred ion		4.68317e+06
2-{4-[3-(4-Phenyl-1-piperazinyl)propoxy]phenyl}-2H-benzotriazole	C25 H27 N5 O	413.221	3.671	4.66536e+06	1	0	0			DDA for preferred ion		4.66536e+06
	C4 H5 Cl3 N2 O11 P2	423.844	0.782	4.64576e+06	0	0	0			No MS2	4.64576e+06
3-BHA	C11 H16 O2	180.115	1.076	4.63913e+06	29	0	0			DDA for preferred ion		4.63913e+06
		121.922	1.145	4.61154e+06	0	0	0			DDA for preferred ion		4.61154e+06
	C19 H27 N3 O5 S	409.168	10.317	4.5628e+06	2	0	0			DDA for preferred ion	4.5628e+06
	C58 H67 N	777.529	0.734	4.49765e+06	2	0	0			DDA for preferred ion		4.49765e+06
3-O-CETYL ASCORBIC ACID	C22 H40 O6	400.283	7.19	4.48296e+06	1	0	0			DDA for preferred ion	4.48296e+06
	C3 H4 Cl4 N2 O9 P2	413.815	0.788	4.47075e+06	0	0	0			No MS2	4.47075e+06
	C36 H76 N3 O2 P3	675.509	9.25	4.45997e+06	0	0	0			DDA for preferred ion		4.45997e+06
	C16 H32 N2 O5	332.233	7.81	4.45282e+06	32	0	0			DDA for preferred ion		4.45282e+06
	C3 H8 N7 O4 P	237.038	0.827	4.44463e+06	3	0	0			DDA for preferred ion		4.44463e+06
	C29 H50 O5 S	510.333	2.809	4.44185e+06	1	0	0			DDA for preferred ion		4.44185e+06
	C34 H53 N8 O2 P3	698.35	3.231	4.43364e+06	1	0	0			DDA for preferred ion		4.43364e+06
	C21 H38 N9 O8 P	575.263	5.2	4.41212e+06	0	0	0			DDA for preferred ion	4.41212e+06
	C3 H2 Cl2 O5 S	219.9	1.032	4.41119e+06	0	0	0			DDA for preferred ion		4.41119e+06
	C54 H77 Cl N3 O7 P S4	1073.41	5.197	4.40378e+06	1	0	0			DDA for other ion		4.40378e+06
		796.472	5.538	4.40138e+06	0	0	0			No MS2		4.40138e+06
2,4,6-Triethyl-1,3,5-trithiane	C9 H18 S3	222.057	4.351	4.36743e+06	1	0	0			DDA for preferred ion		4.36743e+06
		1676.67	0.745	4.36149e+06	0	0	0			No MS2		4.36149e+06
Adenosine	C10 H13 N5 O4	267.097	0.837	4.34501e+06	36	0	1		70.3	DDA for preferred ion		4.34501e+06
		997.829	0.743	4.34326e+06	0	0	0			No MS2	4.34326e+06
13-Hydroxyoctadecadienoic acid	C18 H32 O3	296.235	2.669	4.30301e+06	22	0	0			DDA for preferred ion	4.30301e+06
Selenious acid	H2 O3 Se	129.916	1.138	4.28717e+06	1	0	0			DDA for preferred ion		4.28717e+06
	C3 H Cl3 N8 O11 P2	491.832	0.777	4.28174e+06	0	0	0			No MS2	4.28174e+06
3-Ethyl-o-xylene	C10 H14	134.109	1.497	4.23811e+06	28	0	0			DDA for preferred ion		4.23811e+06
	C26 H43 N9 O8	609.326	6.046	4.23358e+06	0	0	0			DDA for preferred ion	4.23358e+06
	C45 H55 N7 O6 P2	851.369	3.754	4.22439e+06	0	0	0			DDA for other ion		4.22439e+06
	C19 H45 N5 O7 P2	517.284	5.455	4.224e+06	0	0	0			DDA for preferred ion		4.224e+06
	C H Br N3 O12 P3 S	450.766	7.193	4.20741e+06	0	0	0			No MS2		4.20741e+06
Tangeretin	C20 H20 O7	372.122	1.434	4.20589e+06	13	0	3		82.6	DDA for preferred ion		4.20589e+06
	C24 H48 N O7 P3	555.264	3.538	4.18531e+06	1	0	0			DDA for other ion		4.18531e+06
	C3 H Br Cl3 N4 O6 P	403.786	0.792	4.18377e+06	0	0	0			No MS2	4.18377e+06
		1452.76	0.744	4.16892e+06	0	0	0			DDA for other ion	4.16892e+06
	C24 H45 Cl3 N9 O2 P	627.252	4.854	4.16825e+06	2	0	0			DDA for preferred ion		4.16825e+06
	C21 H45 N3 O6 P2	497.275	6.782	4.16718e+06	0	0	0			DDA for preferred ion	4.16718e+06
	C4 H Cl2 O P S2	229.859	1.123	4.15995e+06	1	0	0			DDA for preferred ion	4.15995e+06
	C4 H Cl3 O3 P2	263.846	0.805	4.15859e+06	1	0	0			No MS2		4.15859e+06
	C4 H5 Cl4 N6 O5 P3 S	481.802	0.784	4.13115e+06	0	0	0			No MS2	4.13115e+06
	C9 H23 N5 S2	265.139	6.794	4.12108e+06	0	0	0			DDA for preferred ion		4.12108e+06
		1879.63	0.745	4.10487e+06	0	0	0			No MS2		4.10487e+06
	C21 H48 N7 O7 P3	603.286	4.843	4.10359e+06	1	0	0			DDA for preferred ion		4.10359e+06
	C29 H40 N6 O S2	552.271	3.93	4.09578e+06	2	0	0			DDA for preferred ion		4.09578e+06
	C20 H40 N O7 P	437.254	3.657	4.07478e+06	3	0	0			DDA for preferred ion	2.24058e+06	4.07478e+06
octinoxate	C18 H26 O3	290.189	1.701	4.06997e+06	8	0	0			DDA for preferred ion		4.06997e+06
Crocetin	C20 H24 O4	328.168	4.039	4.05927e+06	11	0	0			DDA for preferred ion		4.05927e+06
7-Chloro-5-[3-(dimethylamino)propyl]-10,11-dihydro-5H-dibenzo[b,f]azepin-1-ol	C19 H23 Cl N2 O	330.149	7.057	4.05635e+06	9	0	0			No MS2		4.05635e+06
	C25 H47 N7 S3	541.302	5.536	4.05016e+06	0	0	0			DDA for other ion		4.05016e+06
	C12 H26 O S4	314.086	1.618	4.04204e+06	7	0	0			DDA for preferred ion	659776	4.04204e+06
	C22 H41 N3 O5 S	459.276	5.205	4.01369e+06	2	0	0			DDA for preferred ion		4.01369e+06
	C30 H36 N4 O2	484.284	4.726	4.0015e+06	1	0	0			DDA for preferred ion		4.0015e+06
	C3 H6 Br Cl3 N4 O6 P2 S	471.773	0.788	3.97475e+06	0	0	0			No MS2	3.97475e+06
	C16 H21 Cl N2 O7	388.105	2.457	3.9676e+06	5	0	0			DDA for preferred ion		3.9676e+06
	C36 H41 N O9	631.279	3.193	3.96538e+06	0	0	0			DDA for preferred ion		3.96538e+06
	C56 H91 N2 O6 P3 S	1012.58	7.457	3.9565e+06	1	0	0			DDA for other ion		3.9565e+06
1-{2-[2-(2-METHOXYETHOXY)ETHOXY]ETHOXY}-4-(1,1,3,3-TETRAMETHYLBUTYL)BENZENE	C21 H36 O4	352.262	2.115	3.94879e+06	8	0	0			DDA for preferred ion		3.94879e+06
	C5 H10 Cl N8 O4 P3 S4	501.86	0.773	3.94872e+06	0	0	0			DDA for preferred ion	3.94872e+06
	C31 H29 N2 O6 P	556.174	3.486	3.94565e+06	1	0	0			No MS2		3.94565e+06
	C30 H43 N O6	513.307	3.861	3.91107e+06	0	0	0			DDA for preferred ion	3.91107e+06
	C18 H33 N O2	295.252	2.235	3.88487e+06	0	0	0			DDA for preferred ion		3.88487e+06
	C15 H35 N5 O2 S	349.251	9.105	3.88046e+06	0	0	0			DDA for preferred ion		3.88046e+06
240I539PWQ	C5 H14 N O6 P	215.056	0.845	3.87726e+06	3	0	0			DDA for preferred ion	3.87726e+06	2.49022e+06
	C25 H50 N O9 P3	601.27	4.018	3.87461e+06	0	0	0			DDA for preferred ion		3.87461e+06
		564.343	4.829	3.8522e+06	0	0	0			DDA for preferred ion	3.8522e+06
	C51 H73 N2 O12 P3	998.438	6.484	3.84492e+06	0	0	0			No MS2		3.84492e+06
	C43 H95 N10 O17 P S2	1118.61	8.151	3.84352e+06	0	0	0			DDA for other ion		3.84352e+06
	C20 H33 N2 O5 P	412.214	14.97	3.84284e+06	6	0	0			DDA for preferred ion	3.84284e+06
	C2 H Cl3 N2 O7 P2	331.833	0.802	3.82122e+06	2	0	0			No MS2		3.82122e+06
	C2 H Cl4 P	195.858	0.82	3.7824e+06	0	0	0			DDA for preferred ion		3.7824e+06
	C17 H39 Cl N3 P	351.254	2.013	3.78058e+06	1	0	0			DDA for preferred ion	3.78058e+06
N~2~-{[5-(Dimethylamino)-1-naphthyl]sulfonyl}argininamide	C18 H26 N6 O3 S	406.181	5.101	3.77492e+06	1	0	0			DDA for preferred ion		3.77492e+06
	C16 H38 N10 O4 P2	496.26	4.568	3.77277e+06	1	0	0			DDA for preferred ion		3.77277e+06
	C15 H37 N7	315.314	1.767	3.76338e+06	0	0	0			DDA for preferred ion		3.76338e+06
	C5 H Br2 N8 O3 P3 S	503.746	5.192	3.75688e+06	0	0	0			DDA for preferred ion		3.75688e+06
	C10 H20 Cl4 N8 O6 S2	551.97	0.829	3.7526e+06	0	0	0			DDA for preferred ion	3.7526e+06
	C3 H6 Br Cl4 N2 O5 P3	461.745	0.792	3.74503e+06	0	0	0			No MS2	3.74503e+06
	C18 H41 N9 O3 P2	493.283	6.859	3.72272e+06	0	0	0			DDA for preferred ion		3.72272e+06
	C22 H28 N6 O	392.233	6.518	3.71543e+06	1	0	0			DDA for preferred ion		3.71543e+06
	C23 H52 Cl N3 O4 P2	531.311	6.963	3.70838e+06	0	0	0			DDA for preferred ion	3.70838e+06
	C28 H47 N O3 S	477.331	1.737	3.68266e+06	0	0	0			DDA for preferred ion		3.68266e+06
1,1-dimethyl-2-phenylethyl phenyl sulfoxide	C16 H18 O S	258.107	0.779	3.67105e+06	3	0	0			DDA for preferred ion		3.67105e+06
butachlor [ANSI, JMAF, WSSA]	C17 H26 Cl N O2	311.163	12.914	3.61328e+06	11	0	0			No MS2		3.61328e+06
	C19 H36 Cl3 O2 P	432.149	7.066	3.61053e+06	2	0	0			DDA for preferred ion	3.61053e+06
	C65 H62 N4 O2 S3	1026.4	6.467	3.60729e+06	1	0	0			No MS2		3.60729e+06
	C H4 Cl3 O7 P3 S4	453.713	0.801	3.6016e+06	0	0	0			DDA for preferred ion	3.6016e+06
	C2 H Br O S	151.893	0.816	3.59459e+06	1	0	0			DDA for preferred ion	3.59459e+06
	C22 H38 N7 O7 P	543.258	3.752	3.57574e+06	1	0	0			DDA for preferred ion	3.57574e+06
	C25 H35 N3 O9 S	553.211	6.474	3.55665e+06	1	0	0			DDA for preferred ion	3.3962e+06	3.55665e+06
Dimantine	C20 H43 N	297.34	3.029	3.54167e+06	2	0	0			DDA for preferred ion		3.54167e+06
6,6,10,11-Tetramethyl-4-propyl-10,11-dihydro-2H,6H,12H-dipyrano[2,3-f:2',3'-h]chromene-2,12-dione	C22 H24 O5	368.163	3.159	3.53635e+06	5	0	0			DDA for preferred ion		3.53635e+06
	C29 H55 O P3	512.349	3.247	3.52606e+06	4	0	0			DDA for preferred ion		3.52606e+06
Icosanedioic acid	C20 H38 O4	342.277	7.839	3.52359e+06	4	0	0			DDA for preferred ion		3.52359e+06
Geranylacetone	C13 H22 O	194.167	2.294	3.50099e+06	6	0	0			DDA for preferred ion		3.50099e+06
	C53 H89 N4 O7 P3 S2	1050.54	5.446	3.49868e+06	0	0	0			DDA for other ion		3.49868e+06
	C47 H93 N2 O12 P3	970.595	4.549	3.49852e+06	0	0	0			DDA for other ion		3.49852e+06
	C12 H23 Cl N6 O6 S2	446.08	0.799	3.48625e+06	2	0	0			DDA for preferred ion	3.48625e+06
		195.867	1.158	3.46945e+06	0	0	0			DDA for preferred ion		3.46945e+06
Hexose	C6 H12 O6	180.064	0.95	3.468e+06	67	0	1		52.8	DDA for preferred ion	1.12092e+06	3.468e+06
	C35 H52 N10 O2	644.433	10.052	3.46507e+06	0	0	0			DDA for preferred ion	3.46507e+06
	C15 H3 Cl3 N4 O3 P2 S3	549.79	0.783	3.46269e+06	0	0	0			No MS2	3.46269e+06
	C54 H61 N9 O2	867.494	5.139	3.44938e+06	2	0	0			DDA for other ion		3.44938e+06
D,L-Camphor	C10 H16 O	152.12	1.145	3.44215e+06	71	3	1	58.8	53.8	DDA for preferred ion		3.44215e+06
	C15 H6 Br Cl3 S5	529.733	0.789	3.4274e+06	0	0	0			No MS2	3.4274e+06
	C21 H38 N4 O	362.304	5.116	3.40942e+06	1	0	0			DDA for other ion		3.40942e+06
	C5 H2 Cl2 O5 P2	273.874	0.798	3.40904e+06	0	0	0			No MS2		3.40904e+06
		165.935	1.396	3.4019e+06	0	0	0			DDA for preferred ion	3.4019e+06
		316.602	6.921	3.37815e+06	0	0	0			DDA for preferred ion		3.37815e+06
		249.628	5.213	3.37468e+06	0	0	0			DDA for preferred ion		3.37468e+06
1-carboxy-3-hydroxyadamantane	C11 H16 O3	196.11	0.934	3.37402e+06	22	0	0			DDA for preferred ion		3.37402e+06
	C18 H36 N6 O4	400.283	6.507	3.36711e+06	1	0	0			DDA for preferred ion	3.36711e+06
	C20 H29 Br N2 O3	424.136	10.061	3.35315e+06	5	0	0			DDA for preferred ion	3.35315e+06
	C33 H46 O3 S2	554.287	5.376	3.34614e+06	1	0	0			DDA for preferred ion		3.34614e+06
		103.956	8.026	3.34074e+06	0	0	0			DDA for preferred ion		3.34074e+06
		1051.59	6.964	3.3289e+06	0	0	0			DDA for other ion		3.3289e+06
	C29 H42 N O3 P3 S	577.211	5.188	3.32547e+06	0	0	0			DDA for preferred ion	3.32547e+06
	C21 H42 N3 O P	383.304	7.204	3.30703e+06	1	0	0			DDA for preferred ion		3.30703e+06
		256.598	5.196	3.28709e+06	0	0	0			DDA for preferred ion		3.28709e+06
	C12 H2 Br Cl4 N2 P S3	519.704	0.798	3.26118e+06	0	0	0			No MS2	3.26118e+06
	C24 H51 N2 O6 P3	556.292	6.538	3.24477e+06	2	0	0			DDA for preferred ion	3.24477e+06
	C28 H41 Cl2 N O S2	541.197	4.576	3.23791e+06	4	0	0			DDA for preferred ion		3.23791e+06
		807.561	0.732	3.22783e+06	0	0	0			DDA for other ion		3.22783e+06
	C3 H Br3 Cl2 N8 O S3	567.634	0.801	3.21254e+06	0	0	0			No MS2	3.21254e+06
17Î²-Hydroxyandrost-3-one	C19 H30 O2	290.225	3.234	3.18054e+06	30	0	0			DDA for preferred ion		3.18054e+06
(-)-Caryophyllene oxide	C15 H24 O	220.183	2.853	3.14589e+06	63	2	0	88.7		DDA for preferred ion		3.14589e+06
	C14 H2 Cl4 N4 O P2 S3	539.762	0.787	3.13986e+06	2	0	0			No MS2	3.13986e+06
		1588.74	0.744	3.13955e+06	0	0	0			DDA for other ion	3.13955e+06
Isoimperatorin	C16 H14 O4	270.09	1.621	3.13388e+06	47	0	4		75.2	DDA for preferred ion		3.13388e+06
Isomeranzin	C15 H16 O4	260.105	6.839	3.12037e+06	14	0	3		88.6	DDA for preferred ion		3.12037e+06
TOFA	C19 H32 O4	324.23	2.29	3.11746e+06	8	0	0			DDA for preferred ion		3.11746e+06
	C22 H42 N O7 P	463.27	3.924	3.11576e+06	1	0	0			DDA for preferred ion	3.11576e+06
		1728.71	3.683	3.10092e+06	0	0	0			No MS2		3.10092e+06
		256.592	4.193	3.09257e+06	0	0	0			DDA for preferred ion		3.09257e+06
	C45 H96 N8 O10 P2 S5	1130.53	5.527	3.08246e+06	0	0	0			DDA for other ion		3.08246e+06
	C58 H74 N2 O3 P2 S5	1068.38	3.686	3.07875e+06	0	0	0			DDA for other ion		3.07875e+06
	C3 H Br Cl2 N4 O P2 S	351.793	0.803	3.05481e+06	0	0	0			DDA for other ion	3.05481e+06
		1812.64	0.745	3.0546e+06	0	0	0			No MS2		3.0546e+06
	C33 H43 Cl N2 O3	550.292	3.891	3.04933e+06	0	0	0			No MS2	3.04933e+06
	C44 H53 N O11	771.362	3.502	3.04658e+06	0	0	0			DDA for preferred ion		3.04658e+06
		889.572	8.179	3.03429e+06	0	0	0			DDA for other ion		3.03429e+06
(E)-parinaric acid	C18 H28 O2	276.209	2.165	3.02913e+06	29	0	0			DDA for preferred ion		3.02913e+06
	C10 H10 Br Cl4 O3 P S5	587.692	0.79	3.02445e+06	0	0	0			No MS2	3.02445e+06
	C43 H73 N7 O4 P2	813.521	8.073	3.00956e+06	0	0	0			DDA for other ion		3.00956e+06
	C34 H39 N2 O7 P	618.248	1.38	3.00803e+06	1	0	0			DDA for preferred ion	1.08369e+06	3.00803e+06
Plumbagin	C11 H8 O3	188.047	1.519	3.00652e+06	29	0	0			DDA for preferred ion		3.00652e+06
	C28 H48 N3 O10 P	617.31	5.528	2.99727e+06	1	0	0			DDA for preferred ion	2.99727e+06
	C24 H40 N O8 P S	533.221	6.639	2.99149e+06	0	0	0			DDA for preferred ion		2.99149e+06
	C65 H97 N6 O17 P3 S2	1390.56	3.689	2.98489e+06	0	0	0			No MS2		2.98489e+06
	C31 H61 Cl2 N3 O S5	721.278	8.082	2.98337e+06	1	0	0			DDA for preferred ion	2.98337e+06
	C14 H2 Br Cl3 N6 S5	597.72	0.787	2.98123e+06	0	0	0			No MS2	2.98123e+06
	C3 H5 N7	139.061	0.714	2.97642e+06	0	0	0			DDA for preferred ion		2.97642e+06
	C29 H51 N O4 S	509.357	6.002	2.96532e+06	0	0	0			No MS2		2.96532e+06
		121.922	0.883	2.95626e+06	0	0	0			DDA for preferred ion		2.95626e+06
	C42 H76 N O7 P S4	865.423	7.038	2.94655e+06	0	0	0			DDA for other ion		2.94655e+06
α-Lapachone	C15 H14 O3	242.095	1.425	2.93814e+06	43	3	0	64.6		DDA for preferred ion		2.93814e+06
Benzoyl peroxide	C14 H10 O4	242.058	3.699	2.89898e+06	31	0	0			No MS2		2.89898e+06
	C36 H68 Cl3 O2 P	668.399	10.064	2.89577e+06	0	0	0			DDA for preferred ion	2.89577e+06
	C77 H151 N9 O15 S5	1601.99	8.122	2.88424e+06	0	0	0			DDA for other ion		2.88424e+06
4-Methyl-N-{2-[(methylsulfonyl)amino]ethyl}benzenesulfonamide	C10 H16 N2 O4 S2	292.056	0.81	2.88053e+06	1	0	0			DDA for preferred ion		2.88053e+06
		1199.75	0.749	2.87281e+06	0	0	0			No MS2		2.87281e+06
		536.805	5.467	2.8647e+06	0	0	0			DDA for preferred ion		2.8647e+06
2595	C13 H20 O	192.152	1.969	2.8602e+06	11	0	0			DDA for preferred ion		2.8602e+06
	C78 H93 N8 O12 P3 S2	1490.56	3.475	2.85563e+06	0	0	0			DDA for other ion		2.85563e+06
	C23 H55 Cl2 N9 O4 S4	719.263	5.535	2.85408e+06	0	0	0			DDA for preferred ion	2.85408e+06
	C6 H6 N2 O7	218.019	0.815	2.85387e+06	4	0	0			No MS2		2.85387e+06
	C41 H48 O13 P2	810.257	3.479	2.84218e+06	0	0	0			DDA for preferred ion		2.84218e+06
		1744.65	0.75	2.8408e+06	0	0	0			No MS2		2.8408e+06
		1927.67	0.745	2.83545e+06	0	0	0			No MS2	2.83545e+06
	C3 H5 Cl3 O9 P2 S2	415.795	0.801	2.83489e+06	0	0	0			No MS2		2.83489e+06
	C4 H7 O4 P S	181.98	0.701	2.81451e+06	2	0	0			DDA for preferred ion	2.81451e+06
	C28 H35 N7 O S	517.267	5.652	2.80937e+06	0	0	0			DDA for preferred ion		2.80937e+06
	C17 H33 Cl3 N4 O	414.175	5.098	2.80209e+06	0	0	0			DDA for preferred ion		2.80209e+06
	C83 H150 Cl2 N3 O12 P S5	1641.89	5.545	2.78209e+06	0	0	0			No MS2		2.78209e+06
	C16 H35 N2 O P	302.246	4.918	2.77073e+06	4	0	0			DDA for preferred ion		2.77073e+06
Digermane	H6 Ge2	153.891	0.816	2.75183e+06	1	0	0			DDA for preferred ion	2.75183e+06
	C24 H29 N O3 S	411.184	14.968	2.74651e+06	5	0	0			DDA for preferred ion	2.74651e+06
	C21 H34 N2 O6 P2	472.191	4.566	2.71883e+06	1	0	0			DDA for preferred ion		2.71883e+06
	C24 H9 Cl2 N2 O10 P3 S5	807.745	0.781	2.71391e+06	0	0	0			No MS2		2.71391e+06
	C21 H19 Cl O4	370.095	8.566	2.69004e+06	6	0	0			DDA for preferred ion		2.69004e+06
	C37 H42 O12	678.268	1.629	2.67734e+06	0	0	0			DDA for preferred ion	2.67734e+06
	C18 H41 N3 O4 P2	425.254	3.602	2.67323e+06	5	0	0			DDA for preferred ion	2.67323e+06
	C20 H38 N7 O7 P	519.258	4.19	2.67264e+06	0	0	0			DDA for preferred ion	2.67264e+06
	C19 H46 N7 O7 P3	577.27	4.481	2.66996e+06	0	0	0			DDA for preferred ion		2.66996e+06
	C37 H39 N8 O6 P3	784.221	3.492	2.66887e+06	0	0	0			No MS2		2.66887e+06
	C4 H4 Cl2 O5 P2 S2	327.836	1.136	2.66386e+06	0	0	0			DDA for preferred ion	2.66386e+06
Dodecylbenzene	C18 H30	246.235	10.665	2.6593e+06	9	0	0			DDA for preferred ion		2.6593e+06
		572.255	5.527	2.65258e+06	0	0	0			No MS2		2.65258e+06
	C49 H78 Cl2 N8 S5	1008.43	6.48	2.63371e+06	0	0	0			DDA for other ion		2.63371e+06
1-HEPTENYLBENZENE	C13 H18	174.141	1.329	2.62307e+06	5	0	0			DDA for preferred ion		2.62307e+06
	C18 H45 N8 O15 P	644.273	3.892	2.61196e+06	0	0	0			DDA for other ion	2.61196e+06
	C25 H37 N3 O6	475.271	1.711	2.60401e+06	1	0	0			DDA for preferred ion		2.60401e+06
Benzaldehyde	C7 H6 O	106.042	2.942	2.60166e+06	6	0	0			DDA for preferred ion		2.60166e+06
	C3 H4 N4 O16 P2 S	445.881	0.767	2.59239e+06	2	0	0			No MS2		2.59239e+06
	C47 H94 N2 O14 P2	972.618	5.637	2.58884e+06	1	0	0			DDA for preferred ion	2.58884e+06
(2E)-4,4,4-Trifluoro-2-butenal	C4 H3 F3 O	124.014	0.752	2.58559e+06	1	0	0			DDA for other ion		2.58559e+06
Maraniol	C12 H12 O3	204.079	2.107	2.58293e+06	20	0	0			DDA for preferred ion		2.58293e+06
	C25 H56 N3 O8 P3	619.325	8.077	2.58007e+06	0	0	0			DDA for preferred ion	2.58007e+06
	C27 H21 O4 P	440.115	3.712	2.57731e+06	3	0	0			No MS2		2.57731e+06
	C15 H18 Cl O2 P	296.075	2.462	2.57247e+06	5	0	0			DDA for preferred ion		2.57247e+06
	C16 H37 N10 O7 P	512.262	4.551	2.56977e+06	1	0	0			DDA for preferred ion		2.56977e+06
	C25 H41 Cl2 N7 O6	605.25	6.056	2.56833e+06	4	0	0			DDA for preferred ion		2.56833e+06
	C28 H55 O9 P3	628.307	3.9	2.56706e+06	1	0	0			DDA for preferred ion	2.56706e+06
	C15 H5 Br Cl2 N6 P2 S4	607.749	0.783	2.5643e+06	0	0	0			No MS2	2.5643e+06
193698	C7 H8 N4 O3	196.058	0.871	2.56043e+06	10	0	0			DDA for preferred ion	2.56043e+06
		711.67	0.795	2.55385e+06	0	0	0			DDA for preferred ion		2.55385e+06
	C18 H40 Cl3 N9 O3 P2	597.181	6.477	2.54112e+06	0	0	0			DDA for preferred ion	2.54112e+06
		613.403	10.061	2.53678e+06	0	0	0			No MS2		2.53678e+06
DIOCTYL FUMARATE	C20 H36 O4	340.262	5.356	2.53608e+06	4	0	0			DDA for preferred ion		2.53608e+06
	C18 H40 N7 P S2	449.255	3.026	2.53317e+06	2	0	0			DDA for preferred ion	1.99259e+06	2.53317e+06
	C16 H41 N7 O2	363.336	9.604	2.53015e+06	0	0	0			DDA for preferred ion		2.53015e+06
	C22 H34 O P2 S	408.183	7.125	2.51767e+06	6	0	0			DDA for preferred ion	2.51767e+06
Benzyl phenyl sulfide	C13 H12 S	200.066	0.724	2.51747e+06	3	0	0			DDA for preferred ion		2.51747e+06
	C15 H33 N9 O	355.281	5.412	2.51059e+06	0	0	0			DDA for preferred ion		2.51059e+06
	C24 H47 N O8	477.331	1.845	2.50104e+06	0	0	0			DDA for preferred ion		2.50104e+06
	C11 H26 N2 O12 P2	440.093	0.852	2.50046e+06	1	0	0			DDA for preferred ion	2.50046e+06
Fedotozine	C22 H31 N O4	373.226	2.153	2.49753e+06	3	0	0			DDA for preferred ion		2.49753e+06
	C26 H53 N8 O9 P3	714.315	3.233	2.49234e+06	1	0	0			DDA for other ion		2.49234e+06
	C40 H38 N10 O6	754.299	5.108	2.48482e+06	0	0	0			DDA for preferred ion	2.48482e+06
	C20 H48 N3 O8 P3	551.263	6.459	2.47601e+06	0	0	0			No MS2	2.47601e+06
Histidylprolylphenylalanylhistidylleucylleucylvalyltyrosine	C52 H72 N12 O10	1024.54	5.649	2.46748e+06	1	0	0			No MS2		2.46748e+06
	C29 H26 N2 O5 S	514.155	9.11	2.46462e+06	0	0	0			DDA for preferred ion		2.46462e+06
	C25 H51 N O5	445.377	8.696	2.46309e+06	0	0	0			DDA for preferred ion	2.46309e+06
	C3 H6 Cl O P3 S	217.906	1.351	2.46286e+06	0	0	0			No MS2	2.46286e+06
	C13 H22 N6 O2 S	326.155	8.04	2.45971e+06	10	0	0			DDA for preferred ion		2.45971e+06
		806.66	4.196	2.45868e+06	0	0	0			DDA for other ion	2.45868e+06
	C34 H65 Cl3 N2	606.421	12.918	2.45766e+06	1	0	0			DDA for preferred ion		2.45766e+06
	C38 H57 N7 O8 P2	801.373	3.504	2.45444e+06	0	0	0			No MS2		2.45444e+06
Naproxen	C14 H14 O3	230.095	2.941	2.45244e+06	24	0	0			DDA for preferred ion		2.45244e+06
	C32 H55 N O4 S	549.381	14.998	2.44597e+06	0	0	0			No MS2		2.44597e+06
	C16 H32 Cl2 O	310.181	3.707	2.43689e+06	1	0	0			DDA for preferred ion	2.43689e+06
	C33 H42 Cl3 N3 O	601.237	4.483	2.43509e+06	0	0	0			No MS2		2.43509e+06
	C37 H62 O6	602.46	14.989	2.42888e+06	0	0	0			No MS2		2.42888e+06
	C36 H60 O8	620.429	0.644	2.42047e+06	0	0	0			DDA for preferred ion	2.42047e+06
	C17 H36 Cl3 N9	471.218	2.471	2.4203e+06	1	0	0			DDA for preferred ion	2.4203e+06
	C22 H48 N6 O9 P2	602.299	7.875	2.41767e+06	2	0	0			DDA for preferred ion		2.41767e+06
	C19 H31 N O5 S	385.19	1.504	2.4118e+06	6	0	0			DDA for preferred ion		2.4118e+06
	C81 H91 N4 O6 P S5	1406.53	3.689	2.40937e+06	0	0	0			No MS2		2.40937e+06
	C20 H40 N5 O14 P	605.228	3.751	2.39954e+06	0	0	0			DDA for preferred ion	2.39954e+06
	C90 H137 N7 O15 P2	1617.97	8.099	2.39933e+06	0	0	0			DDA for other ion		2.39933e+06
645341	C13 H20 O3	224.142	0.971	2.39895e+06	13	0	0			No MS2		2.39895e+06
	C25 H44 O9	488.297	5.24	2.39302e+06	2	0	0			DDA for preferred ion	2.39302e+06
	C25 H54 N6 P2	500.385	6.175	2.39274e+06	1	0	0			DDA for preferred ion		2.39274e+06
	C42 H44 N4 O7	716.32	2.067	2.38924e+06	1	0	0			DDA for preferred ion		2.38924e+06
	C15 H7 Cl4 N2 O9 P3 S4	719.701	0.793	2.38291e+06	0	0	0			No MS2		2.38291e+06
	C5 H Cl O P2 S	205.889	0.786	2.38289e+06	0	0	0			No MS2		2.38289e+06
	C19 H34 N3 O4 P	399.23	2.016	2.38021e+06	1	0	0			DDA for preferred ion		2.38021e+06
	C3 H3 Br N3 O7 P	302.89	0.697	2.37641e+06	1	0	0			No MS2		2.37641e+06
	C54 H81 N9 O17 P2	1189.52	3.745	2.37582e+06	0	0	0			DDA for other ion		2.37582e+06
		285.628	4.879	2.3712e+06	0	0	0			DDA for preferred ion		2.3712e+06
(9Z)-9-Octadecenamide	C18 H35 N O	281.272	2.471	2.36358e+06	4	0	0			DDA for preferred ion		2.36358e+06
	C85 H104 N5 O15 P3	1527.67	3.724	2.36101e+06	0	0	0			DDA for other ion		2.36101e+06
	C32 H54 N4 O10 P2	716.331	4.404	2.35112e+06	1	0	0			DDA for other ion		2.35112e+06
	C37 H44 Cl N8 O6 P	762.281	3.476	2.345e+06	0	0	0			DDA for preferred ion	2.345e+06
Dimantine	C20 H43 N	297.34	1.68	2.34463e+06	2	0	0			DDA for preferred ion		2.34463e+06
	C3 H Cl2 N2 O P S	213.894	0.85	2.33145e+06	0	0	0			DDA for preferred ion	2.33145e+06
2,4,6-Triethyl-1,3,5-trithiane	C9 H18 S3	222.057	1.61	2.31381e+06	1	0	0			DDA for preferred ion		2.31381e+06
	C41 H64 N2 O4 S	680.463	9.286	2.31281e+06	0	0	0			DDA for preferred ion		2.31281e+06
Myristoyl sarcosine	C17 H33 N O3	299.247	4.442	2.3095e+06	1	0	0			DDA for preferred ion		2.3095e+06
	C55 H103 Br Cl2 N2 O S3	1052.58	6.062	2.30515e+06	1	0	0			DDA for other ion		2.30515e+06
Safingol	C18 H39 N O2	301.299	1.784	2.30169e+06	3	0	0			DDA for preferred ion		2.30169e+06
		273.629	6.052	2.30081e+06	0	0	0			DDA for preferred ion		2.30081e+06
	C40 H81 N5 O7 P2	805.56	0.737	2.30043e+06	1	0	0			No MS2		2.30043e+06
	C20 H42 N7 O5 P	491.301	6.362	2.29924e+06	0	0	0			DDA for preferred ion	2.29924e+06
	C21 H16 N4 O4	388.116	1.408	2.26452e+06	8	0	2		75.8	DDA for preferred ion		2.26452e+06
	C23 H52 N3 O P	417.382	2.623	2.25605e+06	0	0	0			DDA for preferred ion	2.25605e+06
	C33 H24 N4 O5	556.174	1.725	2.25271e+06	1	0	0			DDA for preferred ion		2.25271e+06
Bergaptol	C11 H6 O4	202.027	1.005	2.24791e+06	5	0	1		56.3	DDA for preferred ion	1.23577e+06	2.24791e+06
	C23 H35 Br O3	438.178	14.985	2.24366e+06	6	0	0			DDA for preferred ion	2.24366e+06
	C21 H38 Cl3 N3	437.213	3.151	2.24067e+06	3	0	0			DDA for preferred ion		2.24067e+06
	C11 H26 N3 O3 P	279.169	1.432	2.23834e+06	4	0	0			DDA for preferred ion		2.23834e+06
	C23 H41 N7 O P2	493.281	1.713	2.22917e+06	0	0	0			DDA for preferred ion	2.22917e+06
	C29 H57 Cl3 N6 O4	658.347	12.907	2.22777e+06	1	0	0			DDA for preferred ion		2.22777e+06
	C14 H26 N4 O2 S	314.177	4.974	2.22733e+06	4	0	0			DDA for preferred ion		2.22733e+06
		285.619	3.537	2.22585e+06	0	0	0			DDA for preferred ion		2.22585e+06
	C3 H4 Cl N2 O15 P3	435.852	0.783	2.22353e+06	0	0	0			No MS2		2.22353e+06
		1656.73	0.743	2.19581e+06	0	0	0			DDA for other ion	2.19581e+06
	C23 H36 O3 S	392.236	2.37	2.19429e+06	1	0	0			DDA for preferred ion		2.19429e+06
		1094.62	8.054	2.19316e+06	0	0	0			No MS2		2.19316e+06
	C25 H52 N3 O13 P	633.325	4.836	2.18661e+06	0	0	0			No MS2	2.18661e+06
	C4 H3 Cl O2 P2 S5	339.793	0.801	2.17721e+06	0	0	0			No MS2	2.17721e+06
		513.669	0.802	2.16796e+06	0	0	0			No MS2	2.16796e+06
	C4 H Br2 Cl2 N4 O2 P3 S5	617.56	0.812	2.15488e+06	0	0	0			No MS2	2.15488e+06
	C14 H32 Br Cl N4 O	386.142	12.921	2.14241e+06	1	0	0			DDA for preferred ion		2.14241e+06
	C9 H13 N5 O5	271.094	0.721	2.13999e+06	3	0	0			DDA for preferred ion		2.13999e+06
	C51 H42 N2 S2	746.279	3.693	2.1396e+06	0	0	0			No MS2		2.1396e+06
		1724.71	0.74	2.13768e+06	0	0	0			DDA for other ion	2.13768e+06
	C17 H37 N7 O8 P2	529.213	4.569	2.12882e+06	1	0	0			DDA for other ion		2.12882e+06
	C45 H73 N7 O4 P2	837.521	7.047	2.12617e+06	0	0	0			DDA for other ion		2.12617e+06
	C25 H39 N4 O7 P3	600.201	3.03	2.12173e+06	1	0	0			DDA for preferred ion		2.12173e+06
	C36 H51 N6 O2 P3	692.33	5.466	2.11898e+06	0	0	0			DDA for other ion		2.11898e+06
	C H4 Cl N2 O4 P S3	269.878	1.012	2.11563e+06	0	0	0			DDA for preferred ion	2.11563e+06
	C15 H20 Cl N6 O11 P S	558.033	0.806	2.11528e+06	0	0	0			No MS2		2.11528e+06
Dimethyl(2-tridecanyl)amine oxide	C15 H33 N O	243.257	1.397	2.11135e+06	2	0	0			DDA for preferred ion		2.11135e+06
		791.436	0.811	2.10159e+06	0	0	0			No MS2	2.10159e+06
	C20 H21 N2 O P	336.137	1.144	2.0989e+06	4	0	0			No MS2		2.0989e+06
	C16 H30 O6 P2 S	412.12	2.144	2.09193e+06	2	0	0			DDA for preferred ion		2.09193e+06
6b-Glycoloyl-5-hydroxy-4a,6a,8-trimethyl-4a,4b,5,6,6a,6b,9a,10,10a,10b,11,12-dodecahydro-2H-naphtho[2',1':4,5]indeno[1,2-d][1,3]oxazol-2-one	C23 H29 N O5	399.205	1.501	2.08922e+06	3	0	0			DDA for preferred ion		2.08922e+06
	C28 H44 N2 O10 P2	630.248	2.29	2.08242e+06	1	0	0			DDA for preferred ion		2.08242e+06
n-butyl methacrylate	C8 H14 O2	142.099	0.94	2.07304e+06	64	0	0			DDA for preferred ion		2.07304e+06
		264.595	3.341	2.06875e+06	0	0	0			DDA for preferred ion		2.06875e+06
Nandrolone	C18 H26 O2	274.194	1.491	2.06842e+06	17	0	0			DDA for other ion		2.06842e+06
	C27 H45 N5 O12	631.31	4.014	2.06389e+06	0	0	0			DDA for preferred ion	2.06389e+06
7-Hydroxy-4a,6a,7-trimethyltetradecahydroindeno[4,5-h]isochromen-2(1H)-one	C19 H30 O3	306.22	3.063	2.06339e+06	17	0	0			DDA for preferred ion		2.06339e+06
	C11 H3 Cl2 O6 P3 S	425.823	0.79	2.05721e+06	0	0	0			No MS2		2.05721e+06
	C10 H3 Cl4 O4 P3 S5	579.66	0.794	2.05275e+06	0	0	0			DDA for preferred ion	2.05275e+06
Diethylene glycol n-butyl ether	C8 H18 O3	162.126	1.012	2.05072e+06	12	0	0			DDA for preferred ion		2.05072e+06
	C27 H50 N O5 P3 S3	657.205	4.843	2.04667e+06	2	0	0			DDA for other ion		2.04667e+06
	C26 H12 N9 O15 P3	782.967	7.009	2.03777e+06	0	0	0			DDA for preferred ion		2.03777e+06
	C28 H45 N2 O10 P	600.283	5.421	2.036e+06	0	0	0			DDA for preferred ion		2.036e+06
	C18 H43 Cl3 N9 O9 P	665.198	4.842	2.0338e+06	0	0	0			DDA for other ion		2.0338e+06
N-Hexadecylnorleucinamide	C22 H46 N2 O	354.361	6.11	2.0306e+06	1	0	0			DDA for preferred ion		2.0306e+06
		213.846	0.812	2.02882e+06	0	0	0			DDA for preferred ion	2.02882e+06
	C41 H40 N4 O5	668.299	4.829	2.024e+06	0	0	0			DDA for preferred ion		2.024e+06
	C19 H25 N4 P3	402.132	1.223	2.00274e+06	10	0	1		80.5	DDA for preferred ion		2.00274e+06
	C15 H30 O S2	290.173	1.765	1.99457e+06	5	0	0			DDA for preferred ion		1.99457e+06
yatein	C22 H24 O7	400.152	1.695	1.98341e+06	2	0	0			DDA for preferred ion	1.98341e+06
Salidroside	C14 H20 O7	300.118	0.788	1.98214e+06	3	0	0			DDA for preferred ion		1.98214e+06
	C5 H13 P3	166.024	0.749	1.97576e+06	0	0	0			No MS2		1.97576e+06
	C19 H45 N7 O3 P2	481.308	6.598	1.97424e+06	0	0	0			DDA for preferred ion		1.97424e+06
	C16 H26 O4 S	314.152	1.326	1.97048e+06	5	0	0			No MS2		1.97048e+06
	C24 H52 O7 P2	514.315	3.511	1.96904e+06	0	0	0			DDA for other ion		1.96904e+06
	C23 H36 N8 O2 S	488.271	5.195	1.96281e+06	2	0	0			DDA for preferred ion		1.96281e+06
	C2 H4 Br2 Cl P S	283.785	0.821	1.96221e+06	0	0	0			No MS2	1.96221e+06
	C13 H15 N O3 S2	297.049	3.698	1.95618e+06	0	0	0			DDA for preferred ion		1.95618e+06
	C28 H53 Cl3 N3 O8 P	695.262	6.06	1.94681e+06	0	0	0			DDA for preferred ion	1.94681e+06
	C38 H61 N O6	627.451	3.107	1.93269e+06	1	0	0			DDA for preferred ion		1.93269e+06
	C5 H2 Cl O3 P3 S5	397.751	0.802	1.92964e+06	0	0	0			No MS2	1.92964e+06
3216	C21 H32 O4	348.228	10.076	1.92545e+06	8	0	0			DDA for preferred ion	1.92545e+06
	C16 H6 Br Cl N6 O2 P2 S4	617.778	0.78	1.90757e+06	0	0	0			No MS2	1.90757e+06
	C11 H22 Cl N4 O13 P S2	548.005	0.81	1.90574e+06	0	0	0			No MS2		1.90574e+06
	C7 H17 N4 O2 P	220.11	1.703	1.8984e+06	21	0	0			No MS2		1.8984e+06
	C10 H12 Cl3 O2 P	299.962	2.138	1.88875e+06	0	0	0			DDA for preferred ion		1.88875e+06
	C7 H16 N8 O4	276.131	3.509	1.88854e+06	2	0	0			DDA for preferred ion		1.88854e+06
	C H Cl N2 O6	171.951	0.781	1.88653e+06	4	0	0			No MS2	1.88653e+06
	C47 H46 Cl3 N4 P S	834.224	3.483	1.88556e+06	0	0	0			No MS2		1.88556e+06
	C41 H48 O12	732.314	2.743	1.87851e+06	0	0	0			DDA for preferred ion	1.87851e+06
	C17 H31 O2 P S	330.181	1.699	1.87466e+06	21	0	0			DDA for preferred ion		1.87466e+06
	C29 H39 Cl3 N6	576.229	3.913	1.87307e+06	3	0	0			DDA for preferred ion		1.87307e+06
	C23 H28 N4 O S	408.197	6.523	1.87274e+06	1	0	0			No MS2		1.87274e+06
	C18 H17 Cl N10	408.135	1.147	1.87258e+06	5	0	0			DDA for preferred ion	1.87258e+06
	C21 H39 N3 O6 P2	491.233	5.684	1.86797e+06	3	0	0			DDA for preferred ion		1.86797e+06
	C28 H42 O10 S	570.25	5.419	1.86742e+06	0	0	0			DDA for preferred ion		1.86742e+06
	C33 H72 N7 O13 P3	867.44	8.045	1.86535e+06	0	0	0			DDA for other ion		1.86535e+06
	C2 H2 Cl2 O2 P2 S	221.861	0.805	1.86526e+06	0	0	0			No MS2		1.86526e+06
	C51 H98 Cl2 O2 S4	940.582	10.063	1.86168e+06	0	0	0			No MS2		1.86168e+06
	C26 H54 N6 O9	594.397	7.076	1.85795e+06	0	0	0			DDA for preferred ion		1.85795e+06
	C23 H4 Cl2 N4 O2 P2 S4	627.807	0.775	1.85645e+06	0	0	0			No MS2	1.85645e+06
	C23 H49 N7 O2 S	487.367	3.888	1.85489e+06	1	0	0			DDA for preferred ion		1.85489e+06
	C28 H52 N5 O9 P3	695.296	4.834	1.85422e+06	1	0	0			DDA for preferred ion	1.85422e+06
	C29 H47 Br Cl N3 O	567.262	6.991	1.85314e+06	2	0	0			DDA for other ion		1.85314e+06
	C33 H58 O5 S	566.401	12.887	1.84944e+06	0	0	0			DDA for preferred ion		1.84944e+06
		515.782	5.375	1.84506e+06	0	0	0			No MS2		1.84506e+06
	C3 H12 N6 O4 P2 S	290.011	3.709	1.83958e+06	0	0	0			DDA for other ion		1.83958e+06
	C11 H21 Cl N6 O5 S4	480.016	0.833	1.83109e+06	2	0	0			DDA for preferred ion		1.83109e+06
		500.074	0.802	1.82785e+06	0	0	0			No MS2		1.82785e+06
1-(4-(Bis(4-methoxyphenyl)phenylmethoxy)-1-oxobutoxy)-2,5-pyrrolidinedione	C29 H29 N O7	503.196	4.19	1.82023e+06	3	0	0			No MS2		1.82023e+06
	C6 H16 N8 O4	264.131	4.375	1.8092e+06	2	0	0			DDA for preferred ion		1.8092e+06
	C44 H77 N3 O6 P2 S2	869.472	3.15	1.80761e+06	0	0	0			DDA for preferred ion		1.80761e+06
2-Amino-1,3,4-octadecanetriol	C18 H39 N O3	317.294	1.212	1.80451e+06	2	0	0			DDA for preferred ion		1.80451e+06
	C29 H39 N O15	641.232	4.856	1.80274e+06	0	0	0			DDA for other ion		1.80274e+06
	C80 H119 N2 O4 P3 S3	1360.75	7.082	1.80097e+06	0	0	0			DDA for other ion		1.80097e+06
	C25 H41 N9 O3 P2	577.278	7.566	1.79763e+06	0	0	0			DDA for preferred ion	1.79763e+06
	C21 H45 N2 O4 P	420.311	1.138	1.79683e+06	0	0	0			No MS2		1.79683e+06
	C26 H45 N2 O10 P	576.283	6.776	1.78641e+06	0	0	0			DDA for preferred ion		1.78641e+06
	C11 H25 Br Cl3 N8 O2 P3 S	609.928	0.825	1.78434e+06	1	0	0			DDA for preferred ion	1.78434e+06
	C5 H8 Br Cl3 N8 O12 P2 S5	777.659	0.8	1.7815e+06	0	0	0			No MS2		1.7815e+06
	C4 H2 Cl O5 P3 S	289.85	0.785	1.7768e+06	0	0	0			No MS2		1.7768e+06
	C63 H71 N5 P2 S3	1055.44	5.211	1.77553e+06	2	0	0			No MS2		1.77553e+06
	C11 H26 Cl N6 O6 P3 S	498.052	0.849	1.77171e+06	0	0	0			DDA for preferred ion	1.77171e+06
Carbonyldiimidazole	C7 H6 N4 O	162.053	0.849	1.76909e+06	35	0	0			DDA for other ion		1.76909e+06
	C18 H29 N4 P S2	396.158	2.15	1.76315e+06	1	0	0			DDA for preferred ion		1.76315e+06
		492.236	5.684	1.75519e+06	0	0	0			DDA for other ion		1.75519e+06
	C12 H30 N10 O5 P2 S	488.163	5.187	1.75046e+06	2	0	0			DDA for preferred ion		1.75046e+06
		1090.59	5.53	1.74845e+06	0	0	0			DDA for other ion		1.74845e+06
9-Pentyl-3-oxa-9-azatricyclo[3.3.1.0~2,4~]non-7-yl tropate	C21 H29 N O4	359.21	2.15	1.74744e+06	3	0	0			DDA for preferred ion		1.74744e+06
	C30 H64 Cl2 N6 S4	706.347	10.081	1.7455e+06	0	0	0			DDA for preferred ion		1.7455e+06
Linolenelaidic acid	C18 H30 O2	278.225	1.342	1.74523e+06	19	0	0			DDA for preferred ion		1.74523e+06
	C5 H4 N6 O5 P2	289.972	2.141	1.74185e+06	2	0	0			No MS2		1.74185e+06
	C20 H36 Cl3 N3	423.197	2.009	1.73516e+06	4	0	0			DDA for preferred ion		1.73516e+06
	C19 H34 N2 O6 P2	448.19	5.672	1.72805e+06	3	0	0			DDA for preferred ion		1.72805e+06
	C18 H39 Cl N3 P	363.255	2.417	1.72426e+06	2	0	0			DDA for preferred ion	1.72426e+06
Lauryldimethylamine oxide	C14 H31 N O	229.241	1.286	1.71896e+06	2	0	0			DDA for preferred ion		1.71896e+06
	C25 H47 N O8	489.331	2.214	1.71046e+06	0	0	0			DDA for preferred ion		1.71046e+06
Dexamethasone	C22 H29 F O5	392.203	0.802	1.7067e+06	14	0	0			No MS2		1.7067e+06
QJ1045000	C13 H12 O3	216.079	2.945	1.70513e+06	17	0	0			DDA for preferred ion		1.70513e+06
	C28 H49 O4 P3 S	574.258	2.574	1.70313e+06	3	0	0			DDA for preferred ion		1.70313e+06
Ethyl 3-(4-{[(5-carbamimidoyl-1-benzofuran-2-yl)carbonyl]amino}cyclohexyl)propanoate	C21 H27 N3 O4	385.196	14.967	1.70036e+06	1	0	0			No MS2		1.70036e+06
	C20 H26 N4 O2 P2 S	448.129	1.169	1.69964e+06	2	0	0			DDA for preferred ion		1.69964e+06
	C19 H41 N7 O9 P2	573.247	3.749	1.69804e+06	3	0	0			DDA for preferred ion	1.69804e+06
	C43 H73 N8 O16 P	988.489	3.769	1.6929e+06	1	0	0			DDA for other ion		1.6929e+06
	C35 H57 N7 O5	655.445	2.449	1.69261e+06	0	0	0			DDA for preferred ion		1.69261e+06
	C29 H47 N5 O5 P2	607.31	4.458	1.69065e+06	1	0	0			DDA for preferred ion	1.69065e+06
	C19 H30 Cl2 O5 S4	536.035	2.933	1.68536e+06	0	0	0			No MS2		1.68536e+06
2,3-Dihydroxypropyl 2-(dimethylamino)ethyl hydrogen phosphate	C7 H18 N O6 P	243.087	0.852	1.67841e+06	24	0	0			DDA for preferred ion	1.67841e+06
	C44 H90 N2 O14 P2	932.587	6.554	1.66942e+06	0	0	0			No MS2	1.66942e+06
	C20 H41 N9 O5 S	519.299	7.964	1.66674e+06	0	0	0			DDA for preferred ion		1.66674e+06
	C67 H113 N O6 S3	1123.77	9.12	1.66375e+06	0	0	0			DDA for other ion		1.66375e+06
		799.495	8.09	1.66242e+06	0	0	0			No MS2		1.66242e+06
	C17 H21 N2 O9 P3	490.046	0.806	1.66204e+06	0	0	0			DDA for other ion		1.66204e+06
	C27 H39 N O6 P2	535.223	4.194	1.65871e+06	2	0	0			DDA for preferred ion		1.65871e+06
	C38 H75 N3 O17	845.51	6.489	1.65799e+06	0	0	0			No MS2		1.65799e+06
	C22 H3 Br N6 O18 P2 S3	875.733	0.78	1.65622e+06	0	0	0			No MS2		1.65622e+06
	C9 H Cl N3 O12 P3 S2	534.79	3.971	1.65447e+06	0	0	0			DDA for preferred ion		1.65447e+06
Dimethyl(2-tridecanyl)amine oxide	C15 H33 N O	243.257	1.544	1.64539e+06	2	0	0			No MS2		1.64539e+06
	C33 H49 N5 O	531.393	5.272	1.64356e+06	0	0	0			DDA for preferred ion		1.64356e+06
	C27 H46 N5 O5 P	551.323	4.193	1.64086e+06	0	0	0			DDA for preferred ion	1.64086e+06
	C24 H32 Cl N3 O2	429.218	3.155	1.63809e+06	2	0	0			DDA for preferred ion		1.63809e+06
	C12 H27 N4 O P	274.194	1.337	1.63763e+06	17	0	0			DDA for preferred ion		1.63763e+06
Nonylthiol	C9 H20 S	160.128	1.336	1.63665e+06	2	0	0			DDA for other ion		1.63665e+06
	C26 H56 N9 O9 P	669.394	3.594	1.62722e+06	0	0	0			DDA for preferred ion		1.62722e+06
		512.805	6.862	1.62541e+06	0	0	0			DDA for preferred ion		1.62541e+06
	C19 H35 Cl3 N2 O P2	474.128	14.965	1.61551e+06	1	0	0			DDA for preferred ion		1.61551e+06
	C80 H155 Cl N9 O6 P3 S5	1625.96	8.139	1.61505e+06	0	0	0			DDA for other ion		1.61505e+06
	C7 H17 Cl N3 O8 P	337.043	0.832	1.61326e+06	1	0	0			DDA for preferred ion		1.61326e+06
Hydrolyzed fumonisin B1	C22 H47 N O5	387.336	4.104	1.61062e+06	0	2	0	58.3		DDA for preferred ion		1.61062e+06
	C23 H49 N3 O6 P2	525.307	3.635	1.60986e+06	2	0	0			DDA for preferred ion	1.60986e+06
	C18 H3 Br Cl3 N4 O3 P S4	665.707	0.786	1.60825e+06	0	0	0			No MS2	1.60825e+06
	C23 H34 Cl3 N4 O4 P	566.139	14.974	1.60349e+06	0	0	0			DDA for preferred ion	1.60349e+06
	C16 H26 N6 O3 S	382.181	5.764	1.60232e+06	3	0	0			DDA for preferred ion		1.60232e+06
3,5-ditert-butyl-4-hydroxybenzaldehyde	C15 H22 O2	234.162	1.781	1.60095e+06	28	0	0			DDA for preferred ion	288790	1.60095e+06
(2E)-2-[(2-{[4-Amino-3-(2-fluoro-4-phenoxyphenyl)-1H-pyrazolo[3,4-d]pyrimidin-1-yl]methyl}-4,4-difluoro-1-pyrrolidinyl)carbonyl]-4-methyl-2-pentenenitrile	C29 H26 F3 N7 O2	561.205	5.69	1.6008e+06	1	0	0			No MS2		1.6008e+06
	C17 H45 N9 O10	535.329	1.816	1.60073e+06	0	0	0			DDA for preferred ion		1.60073e+06
		327.595	4.02	1.59827e+06	0	0	0			DDA for preferred ion		1.59827e+06
	C14 H36 N10	344.313	4.223	1.59821e+06	0	0	0			No MS2		1.59821e+06
		105.95	1.102	1.59258e+06	0	0	0			DDA for preferred ion		1.59258e+06
	C25 H42 N O10 P S	579.226	7.577	1.59122e+06	1	0	0			DDA for preferred ion	1.59122e+06
	C22 H35 N5	369.288	5.734	1.58892e+06	1	0	0			DDA for preferred ion	1.58892e+06
	C24 H43 Cl3 N9 O2 P	625.237	4.011	1.58797e+06	0	0	0			DDA for preferred ion		1.58797e+06
	C17 H41 Cl2 N9 O5 S2	585.206	4.575	1.58796e+06	1	0	0			DDA for preferred ion		1.58796e+06
	C18 H36 N3 O3 P	373.251	7.208	1.58263e+06	0	0	0			DDA for preferred ion		1.58263e+06
	C15 H30 N6 O2	326.246	4.063	1.57671e+06	7	0	0			DDA for preferred ion		1.57671e+06
	C19 H3 Br2 Cl4 O6 P	655.678	0.788	1.57502e+06	0	0	0			No MS2	1.57502e+06
	C46 H87 Cl2 N3 O4 S3	911.524	7.15	1.5747e+06	0	0	0			DDA for other ion		1.5747e+06
	C14 H20 N4 O2 S3	372.074	4.321	1.57277e+06	3	0	0			DDA for preferred ion		1.57277e+06
	C19 H37 N O3	327.278	7.842	1.56907e+06	0	0	0			DDA for preferred ion		1.56907e+06
	C31 H59 N2 O13 P	698.372	3.574	1.56768e+06	0	0	0			DDA for preferred ion	1.56768e+06
	C32 H71 N7 O3 S	633.532	9.022	1.56356e+06	0	0	0			DDA for preferred ion		1.56356e+06
	C23 H45 O5 P S	464.275	5.262	1.56042e+06	2	0	0			DDA for preferred ion		1.56042e+06
	C19 H44 N3 O2 P	377.314	3.278	1.5565e+06	0	0	0			DDA for preferred ion	1.5565e+06
		1076.37	3.703	1.55623e+06	0	0	0			DDA for other ion		1.55623e+06
MFCD00020690	C15 H14 O S	242.077	0.767	1.55297e+06	9	0	0			DDA for preferred ion		1.55297e+06
	C20 H40 O6	376.282	8.188	1.54674e+06	0	0	0			DDA for preferred ion	1.54674e+06
	C21 H41 N2 O4 P	416.278	2.113	1.54329e+06	1	0	0			DDA for preferred ion	1.54329e+06
	C43 H76 N O8 P3	827.476	7.107	1.54129e+06	0	0	0			DDA for preferred ion		1.54129e+06
		582.299	8.149	1.54092e+06	0	0	0			DDA for preferred ion		1.54092e+06
	C22 H44 Cl N7 O7	553.295	4.012	1.54014e+06	2	0	0			DDA for preferred ion	1.54014e+06
	C42 H42 N4 O6 P2	760.258	3.695	1.53178e+06	0	0	0			No MS2		1.53178e+06
ESTRADIOL 3-SULFATE	C18 H24 O5 S	352.132	1.426	1.53097e+06	3	0	0			DDA for preferred ion		1.53097e+06
n-Amylbenzene	C11 H16	148.125	6.157	1.52094e+06	11	0	0			DDA for preferred ion		1.52094e+06
	C19 H31 Cl3 N2 O	408.15	8.017	1.51833e+06	8	0	0			DDA for preferred ion	1.51833e+06
	C15 H35 N4 O3 P	350.244	5.245	1.51713e+06	12	0	0			DDA for preferred ion		1.51713e+06
	C8 H20 N9 P3	335.105	1.617	1.51607e+06	2	0	0			DDA for preferred ion		1.51607e+06
Gusperimus	C17 H37 N7 O3	387.299	2.364	1.51437e+06	2	0	0			DDA for preferred ion		1.51437e+06
	C5 H10 Br O18 P3 S	561.799	0.785	1.50655e+06	0	0	0			No MS2		1.50655e+06
	C37 H36 N4 O7	648.259	1.428	1.50505e+06	1	0	0			DDA for preferred ion	440145	1.50505e+06
	C17 H37 N7 O	355.309	3.643	1.50278e+06	3	0	0			DDA for preferred ion		1.50278e+06
	C46 H31 N6 O2 P	730.224	3.682	1.50094e+06	0	0	0			No MS2		1.50094e+06
	C30 H51 N8 O P3	632.338	7.894	1.49323e+06	0	0	0			DDA for preferred ion	1.49323e+06
		1792.7	0.743	1.49007e+06	0	0	0			No MS2	1.49007e+06
		331.592	4.012	1.48613e+06	0	0	0			DDA for preferred ion		1.48613e+06
		1985.04	5.185	1.48065e+06	0	0	0			No MS2		1.48065e+06
	C19 H45 N9 O4 P2	525.307	3.891	1.48006e+06	2	0	0			DDA for preferred ion	1.48006e+06
	C19 H18 N10	386.174	2.252	1.47839e+06	2	0	0			DDA for preferred ion	141380	1.47839e+06
	C3 H2 Cl2 O4 S2	235.876	0.836	1.46799e+06	1	0	0			No MS2	1.46799e+06
	C16 H29 O3 P S2	364.129	0.72	1.46505e+06	1	0	0			DDA for preferred ion		1.46505e+06
	C26 H51 Cl N O7 P	555.31	4.833	1.44665e+06	0	0	0			DDA for preferred ion	1.44665e+06
	C52 H106 N2 O7 P2 S4	1060.64	5.542	1.44564e+06	0	0	0			DDA for other ion		1.44564e+06
2-Methyl-2-propanyl 3-[2-amino-3-{3-[(2-methyl-2-propanyl)oxy]-3-oxopropoxy}-2-({3-[(2-methyl-2-propanyl)oxy]-3-oxopropoxy}methyl)propoxy]propanoate	C25 H47 N O9	505.326	1.691	1.44544e+06	1	0	0			DDA for preferred ion	1.44544e+06
	C85 H147 Cl2 N4 O10 P3 S2	1610.92	5.546	1.44435e+06	0	0	0			DDA for other ion		1.44435e+06
	C30 H34 N4 O6	546.248	1.083	1.43805e+06	1	0	0			DDA for other ion		1.43805e+06
		1851.09	6.463	1.43508e+06	0	0	0			No MS2		1.43508e+06
		1110.61	8.127	1.4319e+06	0	0	0			No MS2		1.4319e+06
		1860.69	0.744	1.4296e+06	0	0	0			No MS2	1.4296e+06
		1043.58	6.055	1.42728e+06	0	0	0			No MS2		1.42728e+06
	C28 H52 N10 O8 P2	718.346	6.338	1.42279e+06	0	0	0			DDA for other ion		1.42279e+06
		1031.47	5.193	1.4213e+06	0	0	0			DDA for other ion		1.4213e+06
(Phosphonatooxy)acetate	C2 H2 O6 P	152.96	0.729	1.42128e+06	1	0	0			DDA for preferred ion		1.42128e+06
	C20 H44 Br2 Cl N4 O2 P S	628.097	9.099	1.41791e+06	0	0	0			DDA for preferred ion	1.41791e+06
	C22 H47 N3 O10 P2 S2	639.217	4.016	1.41669e+06	0	0	0			DDA for other ion		1.41669e+06
	C18 H43 N10 O6 P	526.312	5.887	1.41404e+06	0	0	0			DDA for preferred ion		1.41404e+06
	C47 H43 N2 O6 P S2	826.23	3.48	1.41238e+06	0	0	0			DDA for preferred ion		1.41238e+06
	C39 H78 N3 O10 P	779.541	0.739	1.41177e+06	5	0	0			DDA for preferred ion		1.41177e+06
	C30 H64 N O2 P3 S	595.386	14.991	1.41072e+06	0	0	0			DDA for preferred ion	1.41072e+06
	C26 H43 N5 O4	489.331	2.34	1.40972e+06	0	0	0			DDA for preferred ion		1.40972e+06
	C50 H44 N4 O4 P2 S	858.256	3.481	1.40629e+06	1	0	0			DDA for preferred ion	1.40629e+06
(8E,10E)-7,12-Dioxo-8,10-octadecadienoic acid	C18 H28 O4	308.199	1.053	1.39266e+06	5	0	0			DDA for preferred ion		1.39266e+06
	C81 H130 N9 O13 P3	1529.9	5.619	1.39239e+06	0	0	0			DDA for other ion		1.39239e+06
	C14 H19 Cl3 N4 O8 P2	537.975	0.832	1.39008e+06	0	0	0			No MS2		1.39008e+06
(1Z,5Z)-1,5-Cyclooctadiene	C8 H12	108.094	0.998	1.38709e+06	30	0	0			DDA for preferred ion		1.38709e+06
	C20 H37 N4 O P	380.272	3.889	1.38547e+06	1	0	0			DDA for preferred ion		1.38547e+06
	C27 H36 S	392.254	2.112	1.3803e+06	2	0	0			DDA for preferred ion		1.3803e+06
	C14 H28 Cl N2 O2 P	322.16	11.023	1.37533e+06	6	0	0			DDA for preferred ion		1.37533e+06
		457.304	3.79	1.37499e+06	0	0	0			DDA for preferred ion		1.37499e+06
		913.573	7.191	1.37274e+06	0	0	0			DDA for other ion		1.37274e+06
	C16 H33 Cl N4 O2	348.228	4.111	1.37162e+06	10	0	0			DDA for preferred ion		1.37162e+06
Butylparaben	C11 H14 O3	194.094	0.975	1.36934e+06	52	0	0			DDA for preferred ion		1.36934e+06
	C11 H4 Br2 Cl4 O2 S5	625.594	0.804	1.36867e+06	0	0	0			No MS2	1.36867e+06
	C6 H3 Cl2 N4 O11 P S	439.862	0.704	1.36332e+06	0	0	0			DDA for preferred ion		1.36332e+06
S-[(2E,6E)-farnesyl]-L-cysteine methyl ester	C19 H33 N O2 S	339.224	1.71	1.36264e+06	2	0	0			DDA for preferred ion		1.36264e+06
		1205.5	3.74	1.36184e+06	0	0	0			No MS2		1.36184e+06
	C32 H41 Cl N P	505.266	6.852	1.36109e+06	1	0	0			No MS2		1.36109e+06
		507.682	0.802	1.36104e+06	0	0	0			No MS2	1.36104e+06
		641.199	6.071	1.35907e+06	0	0	0			DDA for other ion		1.35907e+06
	C19 H30 Cl4 O	414.107	10.06	1.35818e+06	0	0	0			DDA for preferred ion	1.35818e+06
	C26 H44 N2 O8 P2	574.258	1.811	1.35814e+06	3	0	0			DDA for other ion		1.35814e+06
	C27 H56 N3 O4 P3	579.354	6.778	1.35812e+06	0	0	0			DDA for preferred ion	1.35812e+06
	C33 H63 N3 O3 P2 S	643.403	10.067	1.35786e+06	0	0	0			DDA for preferred ion	1.35786e+06
GV9100000	C8 H12 O	124.089	0.941	1.3525e+06	28	0	0			DDA for preferred ion		1.3525e+06
	C3 H8 Br Cl2 O14 P3 S	541.742	0.803	1.35186e+06	0	0	0			No MS2		1.35186e+06
		279.622	6.055	1.34637e+06	0	0	0			DDA for preferred ion		1.34637e+06
Monoelaidin	C21 H40 O4	356.293	6.958	1.34584e+06	9	0	0			DDA for preferred ion		1.34584e+06
Myristamidopropyl dimethylamine	C19 H40 N2 O	312.315	2.584	1.34429e+06	1	0	0			DDA for preferred ion		1.34429e+06
3420	C13 H18 O	190.136	0.995	1.34414e+06	20	0	0			No MS2		1.34414e+06
Pranazepide	C26 H19 F N4 O2	438.153	3.696	1.3432e+06	5	0	0			DDA for preferred ion		1.3432e+06
		902.533	7.221	1.34236e+06	0	0	0			No MS2		1.34236e+06
	C20 H43 N O2	329.33	2.905	1.33618e+06	0	0	0			DDA for preferred ion		1.33618e+06
	C30 H33 N O7	519.226	5.183	1.33336e+06	4	0	0			DDA for other ion		1.33336e+06
		784.224	3.689	1.33325e+06	0	0	0			DDA for preferred ion		1.33325e+06
	C2 H5 Cl2 P S	161.922	0.796	1.33305e+06	1	0	0			DDA for preferred ion	1.33305e+06
	C20 H41 N3 O6 P2 S	513.218	3.342	1.33247e+06	0	0	0			DDA for preferred ion		1.33247e+06
	C16 H38 N3 P	303.278	1.51	1.32359e+06	0	0	0			No MS2		1.32359e+06
	C23 H46 O7	434.327	1.144	1.32311e+06	0	0	0			No MS2		1.32311e+06
		1050.47	7.578	1.32001e+06	0	0	0			DDA for other ion		1.32001e+06
	C12 H24 N6 O P2	330.15	4.972	1.31691e+06	9	0	0			DDA for preferred ion		1.31691e+06
		1947.09	5.203	1.31558e+06	0	0	0			No MS2		1.31558e+06
	C16 H6 Br O P3 S	417.853	7.417	1.31316e+06	1	0	0			DDA for preferred ion	1.31316e+06
N-(1,3-dihydroxyoctadec-4-en-2-yl)acetamide	C20 H39 N O3	341.293	2.435	1.31066e+06	3	0	0			DDA for preferred ion		1.31066e+06
	C18 H33 N O2	295.252	1.527	1.30743e+06	0	0	0			DDA for preferred ion		1.30743e+06
	C8 H23 Cl2 N7	287.137	8.039	1.30666e+06	5	0	0			DDA for preferred ion		1.30666e+06
	C31 H59 N8 O4 P3	700.388	4.846	1.30517e+06	1	0	0			DDA for preferred ion	1.30517e+06
	C23 H55 Cl2 N9 O4 S4	719.262	4.84	1.30106e+06	0	0	0			DDA for preferred ion	1.30106e+06
	C19 H34 N3 O3 P S	415.203	2.016	1.29852e+06	0	0	0			DDA for preferred ion		1.29852e+06
	C55 H94 N O10 P3 S2	1085.55	4.007	1.29816e+06	1	0	0			DDA for other ion		1.29816e+06
		996.55	5.167	1.29348e+06	0	0	0			No MS2		1.29348e+06
	C26 H40 N O12 P S	621.202	0.814	1.29205e+06	0	0	0			No MS2		1.29205e+06
		1109.5	6.992	1.2905e+06	0	0	0			DDA for other ion		1.2905e+06
	C20 H49 N7 O8 P2	577.31	3.89	1.28877e+06	1	0	0			DDA for preferred ion	1.28877e+06
	C15 H25 Br Cl4 N6 O2 S4	667.886	0.823	1.28666e+06	0	0	0			No MS2	1.28666e+06
	C37 H49 N2 P S3	648.282	5.374	1.28665e+06	0	0	0			No MS2	1.28665e+06
	C35 H44 N9 O9 P	765.299	8.192	1.27806e+06	0	0	0			DDA for preferred ion	1.27806e+06
	C43 H97 Cl N10 O8 P2 S5	1138.53	5.555	1.27585e+06	0	0	0			DDA for other ion		1.27585e+06
docarpamine	C21 H30 N2 O8 S	470.175	3.773	1.27512e+06	3	0	0			DDA for preferred ion		1.27512e+06
	C6 H2 Br3 N2 O P3 S4	575.576	0.818	1.27378e+06	0	0	0			No MS2	1.27378e+06
	C18 H40 N10 O4	460.324	1.805	1.27191e+06	0	0	0			DDA for preferred ion		1.27191e+06
CAPROYL SARCOSINE	C13 H25 N O3	243.184	1.074	1.27094e+06	2	0	0			DDA for other ion		1.27094e+06
	C17 H15 Cl N6 O2	370.094	4.337	1.26754e+06	6	0	0			DDA for preferred ion		1.26754e+06
		974.309	0.745	1.26377e+06	0	0	0			No MS2		1.26377e+06
		996.617	5.448	1.2603e+06	0	0	0			No MS2	1.2603e+06	906625
2-Isopropyl-5-methylbenzoic acid	C11 H14 O2	178.1	1.165	1.25861e+06	54	0	0			No MS2		1.25861e+06
	C15 H36 N7 O13 P	553.211	5.677	1.25754e+06	1	0	0			DDA for preferred ion	568288	1.25754e+06
	C40 H79 N8 O14 P S4	1054.43	4.565	1.25552e+06	0	0	0			No MS2		1.25552e+06
	C11 H25 Cl N4 O2 P2 S3	438.031	0.834	1.24899e+06	0	0	0			DDA for preferred ion		1.24899e+06
tebuconazole	C16 H22 Cl N3 O	307.148	8.029	1.24764e+06	5	0	0			No MS2		1.24764e+06
		1484.77	5.189	1.24724e+06	0	0	0			DDA for other ion		1.24724e+06
	C23 H50 N7 O11 P3	693.28	4.01	1.24571e+06	0	0	0			No MS2	1.24571e+06
	C15 H37 N2 P3	338.214	14.921	1.24032e+06	6	0	0			No MS2		1.24032e+06
	C4 H3 Br2 Cl2 P S	341.744	0.822	1.24017e+06	0	0	0			No MS2	1.24017e+06
	C27 H49 Cl N6 P2	554.323	7.875	1.23365e+06	0	0	0			DDA for preferred ion	1.23365e+06
	C84 H111 N3 O3 S	1241.83	7.204	1.23048e+06	0	0	0			No MS2		1.23048e+06
	C14 H36 N10 O8 S	504.246	4.563	1.23003e+06	0	0	0			DDA for preferred ion		1.23003e+06
	C13 H29 Cl N4 O2	308.199	1.516	1.22825e+06	5	0	0			DDA for preferred ion		1.22825e+06
		806.473	2.143	1.22717e+06	0	0	0			DDA for other ion		1.22717e+06
	C20 H35 N7 O13	581.228	4.19	1.21955e+06	0	0	0			DDA for preferred ion	1.21955e+06
	C38 H67 N10 O11 P3	932.42	2.932	1.21608e+06	0	0	0			No MS2		1.21608e+06
12-oxo Phytodienoic Acid	C18 H28 O3	292.204	2.086	1.21508e+06	11	0	0			DDA for preferred ion	417915	1.21508e+06
	C76 H157 Cl N9 O9 P3 S5	1627.96	8.09	1.21389e+06	0	0	0			No MS2		1.21389e+06
Pentachlorothiophenol	C6 H Cl5 S	279.822	0.797	1.21366e+06	1	0	0			No MS2		1.21366e+06
		425.826	0.779	1.20995e+06	0	0	0			No MS2		1.20995e+06
		1344.78	5.14	1.20886e+06	0	0	0			No MS2		1.20886e+06
	C51 H73 N5 O6 P2	913.504	0.74	1.20052e+06	0	0	0			DDA for other ion		1.20052e+06
	C5 H4 Cl N9 O3	273.015	0.839	1.19909e+06	3	0	0			No MS2	1.19909e+06
Coumarone	C8 H6 O	118.042	2.945	1.19647e+06	10	0	0			DDA for preferred ion		1.19647e+06
	C4 H3 Cl2 O6 P3 S3	405.768	0.798	1.19349e+06	0	0	0			No MS2		1.19349e+06
	C7 H2 O16 P2 S	435.855	0.766	1.19268e+06	0	0	0			No MS2		1.19268e+06
Tretinoin	C20 H28 O2	300.207	2.801	1.19254e+06	40	0	0			No MS2		1.19254e+06
	C H2 Br2 Cl3 N2 O2 P S	399.702	0.82	1.19222e+06	0	0	0			No MS2	1.19222e+06
	C79 H119 N3 O16 P2 S3	1523.72	5.217	1.19106e+06	0	0	0			DDA for other ion		1.19106e+06
	C31 H61 N O14	671.41	4.847	1.19e+06	0	0	0			DDA for preferred ion		1.19e+06
	C19 H35 N5	333.288	1.334	1.18911e+06	0	0	0			No MS2		1.18911e+06
	C37 H51 N2 P S3	650.297	7.857	1.18896e+06	0	0	0			DDA for preferred ion	1.18896e+06
	C6 H3 Br3 Cl4 O2 S	515.62	0.817	1.18782e+06	0	0	0			No MS2	1.18782e+06
	C27 H50 O11	550.336	5.857	1.18728e+06	0	0	0			DDA for preferred ion	1.18728e+06
Ginsenoside Ro	C48 H76 O19	956.505	6.476	1.18617e+06	1	0	0			No MS2		1.18617e+06
	C29 H41 N8 O5 P	612.291	3.901	1.18524e+06	1	0	0			DDA for preferred ion	1.18524e+06
	C5 H Br Cl4 S	311.775	0.831	1.18518e+06	0	0	0			No MS2		1.18518e+06
	C13 H23 N4 O3 P	314.152	2.728	1.18503e+06	8	0	0			DDA for preferred ion	309415	1.18503e+06
	C17 H32 N6 O3	368.257	1.966	1.18139e+06	8	0	0			DDA for preferred ion		1.18139e+06
	C30 H41 Cl3 N6 O2	622.234	3.905	1.17747e+06	0	0	0			DDA for preferred ion	1.17747e+06	1.12242e+06
A-12(13)-EpODE	C18 H30 O3	294.219	2.163	1.17556e+06	23	0	0			DDA for preferred ion	1.17556e+06
	C18 H45 N7 O4	423.356	5.122	1.17268e+06	0	0	0			DDA for preferred ion		1.17268e+06
	C17 H37 N7 O	355.309	2.947	1.17147e+06	3	0	0			DDA for preferred ion		1.17147e+06
	C20 H45 N9 O4 P2	537.307	3.228	1.16635e+06	1	0	0			DDA for preferred ion	1.16635e+06
	C44 H37 N9 P2	753.264	3.477	1.16367e+06	0	0	0			No MS2		1.16367e+06
	C7 H8 O4 P2	217.99	2.94	1.16367e+06	2	0	0			DDA for preferred ion		1.16367e+06
	C45 H44 O6 S3	776.23	3.688	1.1598e+06	1	0	0			No MS2		1.1598e+06
	C16 H31 N7	321.267	4.139	1.1594e+06	2	0	0			DDA for preferred ion		1.1594e+06
	C37 H82 N9 O8 P3	873.549	0.724	1.15882e+06	0	0	0			No MS2		1.15882e+06
	C17 H37 N O	271.288	2.15	1.15757e+06	0	0	0			No MS2		1.15757e+06
		1949.1	5.199	1.15713e+06	0	0	0			No MS2		1.15713e+06
	C22 H44 N8 O4	484.352	0.646	1.1554e+06	2	0	0			DDA for other ion		1.1554e+06
Methyl undec-10-enoate	C12 H22 O2	198.162	2.676	1.15389e+06	31	0	0			DDA for preferred ion		1.15389e+06
	C19 H29 N8 O5 P	480.201	14.95	1.15329e+06	2	0	0			DDA for preferred ion	1.15329e+06
Bissulfosuccinimidyl suberate	C16 H20 N2 O14 S2	528.041	2.947	1.14709e+06	2	0	0			No MS2		1.14709e+06
	C45 H85 N8 O2 P S4	928.541	6.484	1.14296e+06	0	0	0			No MS2		1.14296e+06
	C28 H54 O11	566.367	12.75	1.14214e+06	1	0	0			No MS2	1.14214e+06
	C24 H52 N5 O4 P	505.378	3.882	1.14106e+06	0	0	0			No MS2		1.14106e+06
1-Decyl-N,N-diethyl-3-piperidinecarboxamide	C20 H40 N2 O	324.315	2.315	1.14037e+06	1	0	0			DDA for preferred ion		1.14037e+06
	C29 H70 Cl N10 O12 P	816.462	1.517	1.14019e+06	0	0	0			DDA for other ion		1.14019e+06
	C5 H4 Br2 Cl4 S3	457.661	0.818	1.13919e+06	0	0	0			No MS2	1.13919e+06
	C40 H91 N10 O9 P3	948.618	6.873	1.13915e+06	0	0	0			DDA for preferred ion	1.13915e+06	996133
	C33 H18 N4	470.153	5.222	1.13627e+06	0	0	0			No MS2		1.13627e+06
	C25 H54 N3 O8 P3	617.309	4.827	1.1331e+06	1	0	0			DDA for preferred ion	1.1331e+06
	C25 H48 O4 S	444.325	2.814	1.13255e+06	0	0	0			DDA for preferred ion		1.13255e+06
	C3 H8 O5 P2 S4	313.871	0.778	1.12725e+06	0	0	0			No MS2	1.12725e+06
	C47 H32 N6	680.268	2.942	1.12708e+06	0	0	0			No MS2		1.12708e+06
	C29 H32 N4 O	452.257	1.746	1.12566e+06	0	0	0			No MS2		1.12566e+06
	C35 H73 N5 O18 S	883.467	5.153	1.12372e+06	0	0	0			No MS2		1.12372e+06
Oleic acid diethanolamine	C22 H43 N O3	369.325	3.862	1.12e+06	1	0	0			No MS2		1.12e+06
	C24 H43 Cl3 N3 O6 P	605.195	4.182	1.11797e+06	0	0	0			DDA for preferred ion	1.11797e+06
		208.844	1.294	1.1155e+06	0	0	0			DDA for preferred ion	1.1155e+06
ethynylstibane	C2 H3 Sb	147.928	0.79	1.11263e+06	1	0	0			DDA for preferred ion		1.11263e+06
	C24 H51 N7 O7	549.388	7.889	1.11142e+06	0	0	0			DDA for preferred ion		1.11142e+06
		753.877	5.203	1.11097e+06	0	0	0			DDA for preferred ion		1.11097e+06
(1R)-4-C-{(1E,3E)-4-[(2S,3S,4E,6S,7R,10R)-6-Acetoxy-7,10-dihydroxy-3,7-dimethyl-12-oxooxacyclododec-4-en-2-yl]-1,3-pentadien-1-yl}-1,2-anhydro-3,5-dideoxy-1-[(2R,3S)-3-hydroxy-2-pentanyl]-D-erythro-pe ntitol	C30 H48 O9	552.328	6.629	1.10907e+06	1	0	0			DDA for preferred ion		1.10907e+06
	C20 H16 Cl N6 O3 P	454.072	1.503	1.10746e+06	1	0	0			No MS2		1.10746e+06
1-(Dodecyloxy)naphthalene	C22 H32 O	312.243	9.779	1.10667e+06	3	0	0			No MS2		1.10667e+06
	C25 H54 N O13 P3	669.28	4.46	1.10429e+06	1	0	0			No MS2	1.10429e+06
(2E)-2,2'-Bi(bicyclo[3.3.1]nonan)-2(2')-ene	C18 H28	244.22	5.406	1.10184e+06	2	0	0			DDA for preferred ion		1.10184e+06
	C88 H113 O8 P	1328.82	7.073	1.10125e+06	0	0	0			DDA for other ion		1.10125e+06
(+/-)-2-Hydroxyglutaric acid	C5 H8 O5	148.038	4.342	1.10032e+06	34	0	0			DDA for preferred ion		1.10032e+06
	C27 H36 O2	392.272	4.978	1.10022e+06	0	0	0			DDA for preferred ion		1.10022e+06
	C32 H32 N6 S	532.243	5.652	1.10017e+06	1	0	0			No MS2		1.10017e+06
(E)-p-coumaric acid	C9 H8 O3	164.047	1.705	1.09951e+06	41	0	0			DDA for preferred ion		1.09951e+06
	C22 H54 N7 O15 P3	749.29	2.485	1.0979e+06	0	0	0			DDA for preferred ion		1.0979e+06
	C55 H76 N3 P3	871.526	7.466	1.09764e+06	0	0	0			No MS2		1.09764e+06
	C21 H18 N4 O2 S	390.112	3.103	1.09461e+06	1	0	0			DDA for preferred ion		1.09461e+06
PALGLY	C18 H35 N O3	313.262	2.13	1.09288e+06	2	0	0			DDA for preferred ion		1.09288e+06
	C18 H39 N O5	349.283	1.973	1.09263e+06	0	0	0			No MS2	1.09263e+06
	C30 H37 N O S	459.263	1.335	1.09048e+06	0	0	0			No MS2		1.09048e+06
		1124.56	5.572	1.09022e+06	0	0	0			No MS2		1.09022e+06
	C56 H112 N O16 P3 S2	1211.66	5.502	1.08832e+06	0	0	0			No MS2		1.08832e+06
	C20 H35 N5	345.288	4.639	1.08756e+06	0	0	0			DDA for other ion		1.08756e+06
	C52 H39 N6 P3	840.245	5.149	1.0868e+06	0	0	0			No MS2	1.0868e+06
2,2-Dichloropropanoate	C3 H3 Cl2 O2	140.951	3.559	1.08633e+06	2	0	0			No MS2		1.08633e+06
	C46 H88 N6 O7 S3	932.587	10.072	1.08443e+06	0	0	0			No MS2		1.08443e+06
p-Xylene	C8 H10	106.078	3.485	1.08165e+06	24	0	0			DDA for preferred ion		1.08165e+06
ODA	C18 H39 N	269.309	1.195	1.08124e+06	3	0	0			No MS2		1.08124e+06
		571.829	0.77	1.07972e+06	0	0	0			No MS2		1.07972e+06
2,5-Diethyl-7-(4-thiomorpholinyl)[1,2,4]triazolo[1,5-c]pyrimidine	C13 H19 N5 S	277.139	4.825	1.07728e+06	1	0	0			DDA for preferred ion		1.07728e+06
	C27 H21 N O3	407.153	7.126	1.07382e+06	2	0	0			DDA for preferred ion	1.07382e+06
	C20 H41 N O4	359.304	9.143	1.072e+06	0	0	0			DDA for preferred ion		1.072e+06
		577.267	8.113	1.06989e+06	0	0	0			No MS2		1.06989e+06
4,4-Dimethyl-1-hexyne	C8 H14	110.11	0.943	1.06953e+06	31	0	0			No MS2		1.06953e+06
Bromodichloronitromethane	C Br Cl2 N O2	206.847	1.295	1.06797e+06	1	0	0			DDA for preferred ion	1.06797e+06
	C21 H44 N2 O	340.346	4.534	1.06778e+06	0	0	0			DDA for preferred ion		1.06778e+06
2,5-Bis(octyldithio)-1,3,4-thiadiazole	C18 H34 N2 S5	438.135	0.799	1.06651e+06	2	0	0			DDA for preferred ion		1.06651e+06
	C22 H47 N7 O9 P2	615.294	4.013	1.0619e+06	1	0	0			DDA for preferred ion	1.0619e+06
	C22 H40 Cl N10 O4 P	574.268	4.359	1.0525e+06	1	0	0			DDA for preferred ion		1.0525e+06
	C38 H43 Cl N6 O7	730.287	3.232	1.05172e+06	0	0	0			DDA for preferred ion		1.05172e+06
	C38 H77 N3 O10 S	767.531	0.623	1.05143e+06	0	0	0			DDA for other ion		1.05143e+06
	C27 H44 O7 S	512.278	1.744	1.05135e+06	4	0	0			No MS2		1.05135e+06
Dibutyl phthalate	C16 H22 O4	300.134	0.813	1.05087e+06	1	1	0	71.2		DDA for preferred ion		1.05087e+06
	C27 H44 N O5 P S	525.271	1.169	1.0478e+06	1	0	0			DDA for preferred ion	233181	1.0478e+06
17-(Cyclopropylmethyl)-18-(2-hydroxy-3,3-dimethyl-2-butanyl)-6-methoxy-18,19-dihydro-4,5-epoxy-6,14-ethenomorphinan-3-ol	C29 H41 N O4	467.302	3.4	1.04779e+06	1	0	0			DDA for preferred ion		1.04779e+06
	C7 H18 Cl N2 P S	228.061	0.781	1.04402e+06	2	0	0			DDA for preferred ion		1.04402e+06
	C21 H36 N4 O5	424.268	10.693	1.04399e+06	0	0	0			DDA for preferred ion		1.04399e+06
	C19 H27 N7 O4	417.216	1.134	1.0344e+06	1	0	0			DDA for preferred ion		1.0344e+06
	C27 H49 Cl O9	552.308	5.381	1.03406e+06	1	0	0			DDA for preferred ion	1.03406e+06
	C18 H36 Br O4 P	426.151	14.983	1.0333e+06	2	0	0			DDA for preferred ion	1.0333e+06
	C9 H23 Br N4	266.113	7.576	1.02968e+06	12	0	0			DDA for preferred ion		1.02968e+06
	C26 H29 N O S	403.2	1.138	1.02818e+06	4	0	0			No MS2		1.02818e+06
	C68 H118 N7 O18 P3	1413.77	6.482	1.02642e+06	0	0	0			No MS2		1.02642e+06
	C44 H71 N3 O S4	785.449	6.934	1.02508e+06	1	0	0			No MS2		1.02508e+06
MFCD00094695	C16 H18 O4	274.121	1.715	1.024e+06	11	0	0			DDA for other ion		1.024e+06
	C18 H40 N9 O2 P S	477.276	3.341	1.02235e+06	0	0	0			DDA for preferred ion		1.02235e+06
Cyprodenate	C13 H25 N O2	227.189	1.103	1.02082e+06	5	0	0			DDA for preferred ion		1.02082e+06
	C25 H30 Cl3 N4 O P	538.122	9.092	1.01845e+06	5	0	0			DDA for preferred ion		1.01845e+06
	C25 H35 N5 O7	517.249	6.664	1.01702e+06	1	0	0			DDA for preferred ion		1.01702e+06
	C21 H28 Cl N8 O3 P	506.171	0.934	1.01659e+06	4	0	0			No MS2	1.01659e+06
	C24 H35 Cl3 N2 O3	504.168	14.972	1.01554e+06	27	0	0			No MS2	1.01554e+06
		305.293	5.071	1.01542e+06	0	0	0			DDA for preferred ion		1.01542e+06
	C40 H81 N5 O7 P2	805.559	10.044	1.01505e+06	1	0	0			DDA for preferred ion		1.01505e+06
	C15 H24 Cl N4 O4 P	390.124	1.657	1.00757e+06	3	0	0			DDA for preferred ion	811833	1.00757e+06
Isoliquiritigenin	C15 H12 O4	256.074	3.483	1.00645e+06	34	0	0			DDA for preferred ion		1.00645e+06
steviol	C20 H30 O3	318.217	1.346	1.00455e+06	33	0	0			No MS2		1.00455e+06
	C13 H19 N4 O5 P	342.111	1.226	1.00301e+06	1	0	0			DDA for preferred ion		1.00301e+06
	C7 H15 Cl2 N5 O7	351.038	0.844	1.00051e+06	0	0	0			No MS2	1.00051e+06
	C17 H40 N10 O S	432.311	1.14	1.00041e+06	0	0	0			No MS2		1.00041e+06
		873.416	7.021	999891	0	0	0			DDA for other ion		999891
	C21 H44 N3 O4 P S2	497.253	3.336	999438	2	0	0			DDA for preferred ion		999438
		801.465	0.798	998666	0	0	0			No MS2	998666
		1011.52	7.573	998615	0	0	0			No MS2		998615
	C23 H43 N O4	397.32	5.099	997470	0	0	0			DDA for preferred ion		997470
	C30 H30 N9 P	547.237	4.474	995431	2	0	0			DDA for preferred ion		995431
	C23 H52 N6 O S	460.392	6.174	994091	4	0	0			No MS2		994091
	C23 H53 Cl2 N9 O4 S4	717.247	4.023	991007	0	0	0			DDA for preferred ion	991007
	C3 H7 Br Cl O10 P3 S2	473.756	0.795	989014	0	0	0			No MS2		989014
	C2 H3 Br N2 O2	165.938	1.114	987714	0	0	0			DDA for preferred ion		987714
	C17 H25 Br Cl4 N4 O4 P2 S3	725.845	0.825	982792	0	0	0			DDA for preferred ion	982792
		269.6	4.574	982763	0	0	0			DDA for preferred ion		982763
	C11 H17 Cl N4 O	256.11	1.319	980931	31	0	0			DDA for preferred ion		980931
	C21 H33 N6 O5 P3	542.173	14.976	980152	2	0	0			DDA for preferred ion	980152
Myristamide	C14 H29 N O	227.225	4.154	977253	3	0	0			No MS2		977253
	C21 H39 N6 O P	422.29	1.145	976494	0	0	0			No MS2		976494
	C22 H44 N O9 P3	559.223	3.776	975148	2	0	0			DDA for preferred ion		975148
		545.294	4.857	970493	0	0	0			No MS2		970493
	C21 H46 N3 O4 P	435.32	3.016	968519	1	0	0			DDA for preferred ion	968519
pempidine	C10 H21 N	155.167	2.317	968275	9	0	0			DDA for preferred ion		968275
	C33 H50 O8 S	606.323	6.772	965119	0	0	0			DDA for preferred ion	965119
		1094.59	4.845	964400	0	0	0			No MS2		964400
	C15 H4 Br2 N8 O4 P2 S3	675.735	0.784	963058	0	0	0			No MS2	963058
		1963.06	5.201	959300	0	0	0			No MS2		959300
	C H4 O9	159.985	0.646	958986	10	0	0			DDA for preferred ion	958986
		777.832	0.757	957770	0	0	0			DDA for preferred ion		957770
	C24 H49 N7 O7	547.373	5.385	956596	0	0	0			No MS2		956596
	C39 H37 N9 O2	663.305	1.628	956427	0	0	0			DDA for preferred ion		956427
	C6 H Br3 O9 P2 S5	675.519	0.814	953217	0	0	0			No MS2	953217
	C55 H86 N10 O2 P2 S2	1044.59	6.046	952088	0	0	0			DDA for other ion		952088
	C24 H22 O2 S	374.137	3.475	949642	15	0	0			No MS2		949642
	C23 H28 P2 S	398.137	1.168	938474	2	0	0			No MS2		938474
	C9 H20 O S3	240.067	4.326	938257	5	0	0			DDA for preferred ion	938257
		315.595	4.467	935966	0	0	0			DDA for preferred ion		935966
	C29 H14 N2 O3	438.1	1.506	934876	0	0	0			No MS2		934876
	C44 H82 N8 O12 P2	976.553	5.191	932704	0	0	0			DDA for preferred ion	932704
	C24 H40 N10 O3	516.331	4.795	932178	0	0	0			No MS2		932178
		340.586	4.876	923570	0	0	0			DDA for preferred ion		923570
	C26 H44 Cl N3 O6	529.294	4.463	921552	1	0	0			DDA for preferred ion	921552
	C4 H4 N6 O3	184.035	0.793	919225	11	0	0			No MS2		919225
		513.767	3.878	916198	0	0	0			DDA for preferred ion		916198
	C21 H41 N3 O P2 S	445.247	1.336	914882	0	0	0			No MS2		914882
		266.605	6.502	913722	0	0	0			No MS2		913722
	C26 H38 O S	398.267	5.106	911184	1	0	0			DDA for preferred ion	911184
	C50 H83 N4 O6 P3	928.553	6.479	909839	0	0	0			DDA for preferred ion	909839
	C22 H45 N3 O6 P2	509.276	1.206	909596	1	0	0			DDA for preferred ion	909596
	C33 H71 N10 O5 P	718.538	2.472	909142	0	0	0			No MS2		909142
	C43 H37 N6 O6 P	764.252	2.479	908682	1	0	0			DDA for other ion		908682
	C6 H24 N8 O6 P2	366.133	2.941	908555	4	0	0			DDA for other ion		908555
13(S)-HpOTrE	C18 H30 O4	310.215	1.18	905299	12	0	0			DDA for preferred ion		905299
	C9 H29 Cl2 N8 O3 P3 S3	556.011	0.845	902447	0	0	0			No MS2	902447
	C8 H4 N2 O3 S3	271.938	0.706	900754	0	0	0			No MS2		900754
	C33 H30 N10 O3	614.252	3.922	900717	5	0	0			DDA for preferred ion		900717
	C22 H40 N2 O	348.314	2.115	897912	0	0	0			No MS2		897912
		1965.07	5.174	897513	0	0	0			No MS2		897513
		998.331	0.743	897178	0	0	0			No MS2	897178
	C7 H22 Cl N4 P3	290.077	0.836	896973	15	0	0			DDA for preferred ion	896973
N,N-Dihydroxy-3-tetradecanamine	C14 H31 N O2	245.236	0.963	896125	1	0	0			No MS2		896125
	C42 H76 N9 O3 P3	847.529	0.729	895816	0	0	0			DDA for preferred ion		895816
	C74 H103 N9 O13 P2 S	1419.69	0.755	890584	0	0	0			No MS2		890584
		269.643	4.016	888295	0	0	0			DDA for preferred ion		888295
	C3 H5 Cl2 N6 O P3 S2	367.855	1.005	886991	0	0	0			DDA for preferred ion	886991
	C89 H107 N O18 P2	1539.7	5.189	884317	0	0	0			No MS2		884317
	C27 H46 Cl3 N O9	633.226	6.615	883643	1	0	0			DDA for preferred ion	883643
		669.157	4.583	881475	0	0	0			DDA for preferred ion		881475
2,3-Dibutylphenyl phosphate	C14 H21 O4 P	284.117	3.504	879512	1	0	0			DDA for other ion		879512
	C6 H4 Br Cl2 O10 P3 S5	637.618	0.795	878457	0	0	0			No MS2	878457
	C14 H29 N7 O2 S	359.21	2.935	877798	3	0	0			DDA for preferred ion		877798
	C18 H40 N3 O2 P	361.283	2.416	876705	0	0	0			DDA for preferred ion	876705
		1171.63	6.439	876254	0	0	0			DDA for other ion		876254
		491.782	6.751	875428	0	0	0			DDA for preferred ion		875428
	C30 H68 N10 O11	744.508	9.114	874529	0	0	0			DDA for preferred ion		874529
	C40 H33 N9	639.284	3.517	874395	0	0	0			No MS2		874395
	C17 H29 N O3	295.215	1.711	866934	1	0	0			No MS2		866934
SYSU-00437	C19 H20 O3	296.142	1.279	865019	5	0	0			DDA for preferred ion		865019
	C9 H17 N5 O8 S	355.08	0.859	860829	2	0	0			No MS2	860829
	C3 H Cl4 N4 O P S	311.834	1.132	858996	0	0	0			No MS2		858996
	C16 H27 N2 O P	294.186	1.29	853125	2	0	0			No MS2	853125
1-Benzosuberone	C11 H12 O	160.089	1.705	848609	21	0	0			DDA for preferred ion		848609
	C34 H41 Cl N P	529.267	5.436	846725	0	0	0			No MS2		846725
(9Z)-9-Octadecenamide	C18 H35 N O	281.272	3.151	844732	4	0	0			No MS2		844732
(+-)-13-AZAPROSTANOIC ACID	C19 H37 N O2	311.283	2.33	843373	2	0	0			DDA for preferred ion		843373
2-Methyl-2-propanyl 3-[2-amino-3-{3-[(2-methyl-2-propanyl)oxy]-3-oxopropoxy}-2-({3-[(2-methyl-2-propanyl)oxy]-3-oxopropoxy}methyl)propoxy]propanoate	C25 H47 N O9	505.326	1.806	842941	1	0	0			DDA for preferred ion	842941
	C35 H49 N2 P S3	624.281	6.744	841006	1	0	0			DDA for preferred ion	841006
		235.839	1.228	840465	0	0	0			DDA for preferred ion	840465
Dihydroartemisinic acid	C15 H24 O2	236.178	1.34	840101	33	0	1		66.5	DDA for preferred ion		840101
		571.254	4.836	839097	0	0	0			No MS2		839097
	C18 H42 N3 P	331.309	2.36	835997	0	0	0			No MS2		835997
	C41 H70 N8 O7 P2	848.485	3.85	835968	0	0	0			DDA for preferred ion		835968
	C7 H9 Cl N4 O2	216.042	3.474	833617	15	0	3		54.9	DDA for preferred ion		833617
	C23 H23 N5	369.194	2.389	832504	1	0	0			No MS2		832504
	C6 H21 N7 O2 P2	285.121	4.016	831875	5	0	0			DDA for preferred ion		831875
		531.708	5.211	830380	0	0	0			DDA for preferred ion		830380
		819.974	8.11	828687	0	0	0			No MS2		828687
	C21 H42 O7	406.295	1.139	825892	1	0	0			No MS2		825892
	C26 H30 O3	390.22	1.516	824034	1	0	0			No MS2		824034
	C24 H25 N5	383.21	2.395	819110	4	0	0			DDA for preferred ion		819110
		1102.4	3.624	818933	0	0	0			DDA for other ion		818933
	C25 H49 N4 P3	498.32	4.844	818876	0	0	0			DDA for preferred ion		818876
	C22 H45 N2 O5 P	448.306	1.14	818186	0	0	0			DDA for preferred ion		818186
		1575.93	6.984	818107	0	0	0			No MS2		818107
	C14 H8 N2 O2 S4	363.949	0.687	817066	0	0	0			DDA for preferred ion	817066
	C21 H37 N5 O2	391.294	4.632	817005	0	0	0			DDA for preferred ion	817005
	C38 H40 N2 O3	572.304	2.815	816149	1	0	0			DDA for preferred ion		816149
	C21 H47 N10 O10 P	630.323	4.839	815493	0	0	0			No MS2	815493
	C18 H45 N7 O3	407.362	9.563	815063	0	0	0			DDA for preferred ion		815063
	C6 H7 N4 O3 P	214.027	1.145	812608	9	0	0			DDA for preferred ion		812608
	C23 H50 N3 O10 P S	591.294	4.458	808975	0	0	0			DDA for preferred ion	808975
	C4 H7 Cl N6 O11 P2 S3	507.85	0.704	808328	0	0	0			DDA for preferred ion		808328
	C25 H59 N6 O13 P3	744.335	3.486	807626	2	0	0			No MS2		807626
	C54 H81 O18 P	1048.52	5.668	802828	0	0	0			No MS2		802828
MFCD02093699	C36 H24 N6	540.202	4.577	802762	3	0	0			No MS2		802762
	C63 H103 N4 O9 P3	1152.69	2.147	794721	0	0	0			No MS2		794721
		533.245	5.668	794689	0	0	0			No MS2		794689
	C8 H16 Cl N S	193.07	2.939	793291	2	0	0			DDA for preferred ion		793291
		270.651	4.861	791231	0	0	0			DDA for preferred ion		791231
	C20 H29 Cl3 O3	422.121	7.137	790975	2	0	0			DDA for preferred ion	790975
	C H Cl3 N O2 P3	256.829	1.356	789802	0	0	0			No MS2	789802
	C37 H57 N O3 S	595.404	12.882	788090	0	0	0			DDA for preferred ion	788090
		1525.73	5.176	787712	0	0	0			No MS2		787712
	C6 H13 N8 O P	244.093	0.711	784734	4	0	0			DDA for preferred ion		784734
Lauramide	C12 H25 N O	199.194	2.399	784513	1	0	0			DDA for preferred ion		784513
	C13 H23 Cl N2 O17	514.068	0.786	782371	0	0	0			No MS2	782371
	C28 H39 N7 O2	505.317	9.345	781540	0	0	0			DDA for preferred ion	781540
2,2,4-Trimethyl-1,3-pentadienol diisobutyrate	C16 H30 O4	303.241	2.684	779510	1	1	0	68.9		DDA for preferred ion		779510
Ethyl (2E)-3-(3,4,5-trimethoxyphenyl)acrylate	C14 H18 O5	266.114	0.909	777948	17	0	0			DDA for preferred ion		777948
	C2 H3 N2 O17 P3 S	451.837	1.019	775007	0	0	0			No MS2	775007
	C56 H76 N3 O4 P S	917.53	2.451	771395	0	0	0			DDA for preferred ion		771395
foscolic acid	C6 H11 O8 P	242.019	0.98	771215	3	0	0			DDA for preferred ion	771215
	C11 H11 Br Cl2 O2 P2 S	417.853	6.791	770996	1	0	0			DDA for preferred ion	770996
	C18 H39 O5 P	366.256	4.15	770945	2	0	0			DDA for preferred ion		770945
	C47 H92 N2 O14 P2	970.602	4.533	770632	0	0	0			DDA for preferred ion	770632
		608.214	5.645	768762	0	0	0			DDA for preferred ion	768762
	C6 H12 N6 O	184.108	0.728	764508	1	0	0			No MS2		764508
	C22 H40 P2	366.26	4.138	764413	0	0	0			DDA for other ion		764413
	C40 H39 N9 O2	677.321	1.615	763183	0	0	0			DDA for preferred ion		763183
	C6 H17 N10 O2 P3	354.077	2.937	762760	4	0	0			DDA for preferred ion		762760
	C24 H37 Cl O S2	440.193	8.227	762618	3	0	0			DDA for preferred ion		762618
		1362.76	7.056	762323	0	0	0			No MS2		762323
		656.205	4.831	759630	0	0	0			DDA for other ion		759630
	C17 H35 N O3	301.262	1.624	758686	0	0	0			DDA for preferred ion		758686
	C36 H43 N5 O	561.352	3.9	758608	0	0	0			DDA for other ion		758608
	C25 H33 N2 P	392.236	1.745	758286	2	0	0			DDA for preferred ion		758286
	C17 H37 N O	271.288	2.416	755912	0	0	0			DDA for preferred ion		755912
	C52 H95 N6 O4 P3 S3	1056.58	6.06	755209	0	0	0			DDA for other ion		755209
		961.488	6.526	754537	0	0	0			DDA for other ion		754537
	C37 H40 O11	660.258	2.294	754049	1	0	0			DDA for preferred ion	754049
1-Dodecyl-L-proline	C17 H33 N O2	283.252	1.588	752978	1	0	0			DDA for preferred ion		752978
	C16 H30 O10	382.181	14.978	749798	1	0	0			DDA for preferred ion	749798
	C75 H115 N5 O16 P2 S	1435.75	6.472	747531	0	0	0			DDA for other ion		747531
	C4 H Cl4 N2 O4 P3 S	405.765	0.811	747276	0	0	0			No MS2		747276
	C31 H44 N4 O2 P2 S	598.268	3.509	745751	1	0	0			DDA for preferred ion		745751
	C20 H43 N O5	377.314	3.016	744204	0	0	0			DDA for preferred ion	744204
	C3 H4 N8 O14 P2 S	469.904	0.758	743219	0	0	0			No MS2	743219
(6E,10E)-2,6,11,15-Tetramethyl-2,6,10,14-hexadecatetraen-8-ol	C20 H34 O	290.262	3.465	741662	17	0	0			DDA for preferred ion		741662
		533.288	3.922	740603	0	0	0			DDA for preferred ion		740603
		1004.46	3.753	740497	0	0	0			No MS2		740497
		809.408	0.814	740488	0	0	0			No MS2	740488
	C37 H62 O5 S	618.432	14.995	739698	0	0	0			DDA for preferred ion		739698
	C21 H45 Cl N6 O7	528.307	6.76	738078	2	0	0			DDA for preferred ion	738078
	C19 H46 N10 O17 P2 S	780.224	3.486	737346	0	0	0			No MS2		737346
3-{[5-Deoxy-3-C-(hydroxymethyl)pentofuranosyl]oxy}-4,6-bis[(diaminomethylene)amino]-2,5-dihydroxycyclohexyl dihydrogen phosphate	C14 H29 N6 O11 P	488.164	4.567	736312	1	0	0			DDA for other ion		736312
	C17 H37 N O2	287.283	2.407	735864	0	0	0			DDA for preferred ion		735864
	C56 H84 N9 O3 P S	993.616	5.372	735655	0	0	0			DDA for preferred ion	735655	375216
	C26 H28 Cl4 N2 S2	572.045	14.891	730986	0	0	0			DDA for preferred ion	730986
	C2 H2 Cl4 O4 S2	293.814	0.802	729682	0	0	0			No MS2	729682
S-(2-Acetamidoethyl) 5-methyl-3-oxotetradecanethioate	C19 H35 N O3 S	357.237	9.098	728376	1	0	0			DDA for preferred ion		728376
	C23 H52 Cl N3 O3 P2 S2	579.264	8.025	727178	1	0	0			DDA for other ion		727178
	C2 H5 Br N3 O17 P3 S	546.773	4.01	726463	0	0	0			No MS2		726463
	C27 H47 Cl4 N O2 S2	621.181	4.558	725836	0	0	0			DDA for preferred ion	725836
	C24 H39 N5 O2	429.31	5.176	723460	0	0	0			DDA for preferred ion	723460
	C H2 Cl3 N2 O7 P3 S3	447.726	0.801	722319	0	0	0			No MS2	722319
	C27 H19 N2 O P	418.127	1.319	718625	7	0	0			No MS2		718625
	C42 H49 O15 P	824.281	3.475	715992	0	0	0			DDA for preferred ion	715992
benzoquinone	C6 H4 O2	108.021	0.908	715859	6	0	0			DDA for preferred ion		715859
		333.216	1.004	715686	0	0	0			No MS2		715686
10-Deacetylbaccatin III	C29 H36 O10	544.235	4.358	712495	2	0	0			DDA for preferred ion		712495
	C31 H63 Cl O2 P2 S	596.377	12.93	711899	0	0	0			DDA for preferred ion		711899
	C17 H39 N7 O2	373.32	2.819	710606	0	0	0			DDA for preferred ion		710606
	C25 H51 N O2 S2	461.336	2.205	710555	4	0	0			No MS2		710555
	C43 H90 N8 O18 P2	1068.58	6.051	708820	0	0	0			DDA for other ion		708820
	C14 H38 N7 O5 P	415.27	2.465	707368	4	0	0			DDA for preferred ion	707368
		1395.68	0.767	706342	0	0	0			No MS2		706342
		327.604	5.563	704960	0	0	0			DDA for preferred ion		704960
	C35 H72 N7 O15 P	861.482	6.491	702629	0	0	0			No MS2		702629
	C28 H48 N10	524.409	6.174	701830	2	0	0			DDA for preferred ion	701830
		576.03	3.676	701369	0	0	0			No MS2		701369
	C16 H42 N9 O6 P3	549.248	4.186	701253	0	0	0			DDA for preferred ion	701253
	C13 H32 Cl2 N6 O S	390.176	5.793	700221	3	0	0			DDA for preferred ion		700221
	C47 H42 N4 P2	724.289	3.355	699525	1	0	0			No MS2		699525
	C27 H53 N O5	471.393	4.317	699268	0	0	0			DDA for preferred ion	140217	699268
	C58 H67 N	777.529	0.81	698118	2	0	0			No MS2		698118
	C19 H12 N4 O	312.1	1.158	697585	29	0	0			No MS2		697585
	C27 H26 O6	446.176	4.196	696563	0	0	0			DDA for preferred ion		696563
	C39 H44 Cl N2 P3	668.239	1.623	695608	0	0	0			DDA for preferred ion	695608
2-Cyclohexyl-4,8-dimesityl-6,6-dimethyl-1-oxa-4,8-diazaspiro[2.5]octane-5,7-dione	C31 H40 N2 O3	488.306	6.36	695294	1	0	0			DDA for preferred ion		695294
	C8 H15 Cl3 N7 O4 P	408.997	0.839	694984	2	0	0			No MS2	694984
	C5 H13 Cl2 N4 O18 P3 S2	643.826	0.716	693994	0	0	0			DDA for preferred ion		693994
	C29 H40 O2 P2 S	514.222	0.962	690624	1	0	0			No MS2		690624
		531.274	4.53	690084	0	0	0			DDA for preferred ion		690084
Triiodoacetic acid	C2 H I3 O2	437.708	7.051	689318	1	0	0			DDA for preferred ion		689318
		1410.53	3.699	687405	0	0	0			No MS2		687405
	C35 H51 Cl2 N8 O P S	732.303	4.407	687374	0	0	0			DDA for preferred ion		687374
	C3 H Br O S2	195.867	1.389	685134	2	0	0			No MS2	685134
	C8 H21 N4 O5 P	284.125	5.556	684336	13	0	0			No MS2		684336
	C30 H67 N2 O3 P3	596.434	12.872	684257	0	0	0			No MS2	684257
	C6 H9 N4 O4 P	232.038	3.157	683808	8	0	0			DDA for preferred ion		683808
2-(2-Ethoxyethoxy)ethanol	C6 H14 O3	134.094	0.883	681084	15	0	0			DDA for preferred ion		681084
	C2 H N2 O17 P	355.903	0.751	680068	0	0	0			No MS2		680068
N,N-dihexyl-2-phenylindole-3-acetamide	C28 H38 N2 O	418.295	1.138	679121	1	0	0			No MS2		679121
	C45 H88 N O9 P S2	881.563	0.609	676806	0	0	0			DDA for other ion		676806
	C89 H108 O2 P2	1270.78	4.586	676309	0	0	0			No MS2		676309
(2S,3R,4R,6E)-2-Amino-3,4-dihydroxy-2-(hydroxymethyl)-6-icosenoic acid	C21 H41 N O5	387.299	2.601	676072	1	0	0			DDA for preferred ion	676072
	C15 H4 O16 P2 S4	629.786	0.786	672657	0	0	0			No MS2		672657
A-12(13)-EpODE	C18 H30 O3	294.219	2.483	668894	23	0	0			DDA for preferred ion	668894
cyclandelate	C17 H24 O3	276.173	1.278	667315	14	0	0			DDA for preferred ion		667315
	C30 H36 Br N O3	537.184	3.334	665906	0	0	0			No MS2		665906
	C23 H20 P2	358.106	1.367	665599	14	0	0			No MS2		665599
	C66 H74 N O2 P	943.546	3.146	663031	0	0	0			No MS2		663031
2,3,4,4a,5,10,11,11a-Octahydro-1H-dibenzo[a,d][7]annulene	C15 H20	200.157	1.335	662438	3	0	0			No MS2		662438
	C23 H21 Cl3 N2 O2	462.067	1.508	661806	1	0	0			No MS2		661806
	C28 H57 N O5 P2 S	581.341	7.869	661441	1	0	0			DDA for preferred ion	661441
	C33 H56 N10 O P2 S	702.38	5.681	660809	1	0	0			DDA for preferred ion		660809
	C36 H78 N7 O15 P3	941.477	7.226	660603	0	0	0			No MS2		660603
		847.788	0.75	658429	0	0	0			DDA for preferred ion		658429
	C15 H28 N6 O4 S	388.189	3.188	652601	1	0	0			DDA for preferred ion		652601
	C26 H43 Cl3 N3 O6 P	629.195	3.333	647292	0	0	0			DDA for preferred ion	647292
	C44 H69 N O2	643.539	2.464	645025	0	0	0			No MS2		645025
	C15 H30 N2 O5	318.218	2.682	644263	33	0	0			DDA for preferred ion		644263
Caprolactam	C6 H11 N O	113.084	0.91	644061	50	1	0	71.1		DDA for preferred ion		644061
	C4 H12 Cl2 N3 O8 P	330.973	0.833	643077	0	0	0			No MS2	643077
		1475.85	7.582	642837	0	0	0			DDA for other ion		642837
4-[(2,4-Dichloro-5-methoxyphenyl)amino]-6-methoxy-7-[4-(4-methyl-1-piperazinyl)-1-butyn-1-yl]-3-quinolinecarbonitrile	C27 H27 Cl2 N5 O2	523.153	9.112	640181	1	0	0			No MS2		640181
	C12 H25 N4 O2 P	288.173	1.102	635211	22	0	0			DDA for preferred ion		635211
	C29 H65 N6 O6 P3	686.422	7.163	634944	0	0	0			No MS2		634944
		506.705	6.469	634939	0	0	0			DDA for preferred ion		634939
	C9 H18 O3 P2	236.072	4.38	634187	9	0	0			DDA for preferred ion		634187
	C44 H58 O2 P2	680.393	3.076	633640	0	0	0			DDA for preferred ion	633640
	C35 H70 Cl3 P	626.427	14.983	632882	0	0	0			DDA for preferred ion		632882
	C15 H3 Br N O9 P3 S	544.792	4.846	632619	0	0	0			No MS2		632619
		1087.56	4.015	631391	0	0	0			No MS2		631391
1794967	C16 H31 N O3	285.23	3.768	630775	1	0	0			DDA for preferred ion	630775
	C2 H2 Br Cl2 P S2	269.791	0.832	627253	0	0	0			No MS2		627253
		934.033	6.473	626976	0	0	0			No MS2		626976
hymecromone	C10 H8 O3	176.047	1.134	626732	27	0	0			No MS2		626732
JH-III	C16 H26 O3	266.189	1.912	624746	8	0	0			DDA for preferred ion		624746
	C50 H44 N4 O4 P2 S	858.256	3.069	624010	1	0	0			DDA for preferred ion	624010
(R)-3-[(2R,3S)-2-Methyl-1-oxo-3-(triethylsilyloxy)pentyl]-4-benzyl-1,3-thiazolidine-2-thione	C22 H35 N O2 S2 Si	437.184	14.967	621015	2	0	0			DDA for preferred ion	621015
(E)-Dacarbazine	C6 H10 N6 O	182.091	0.927	620998	4	0	0			No MS2		620998
	C71 H116 N5 O18 P3 S	1451.73	6.471	618936	0	0	0			No MS2		618936
	C13 H24 Cl2 N2 O5 P2 S	452.026	0.842	616853	1	0	0			No MS2	616853
	C21 H50 N9 O4 P	523.374	6.76	614179	0	0	0			No MS2		614179
	C37 H85 N10 O9 P3	906.571	5.688	611826	0	0	0			No MS2		611826
epi-jasmonic acid	C12 H18 O3	210.126	0.939	611328	17	0	0			No MS2		611328
	C9 H8 O S3	227.973	0.66	611105	0	0	0			DDA for preferred ion	611105
	C19 H24 Cl N2 O P	362.129	2.735	609498	10	0	0			DDA for preferred ion		609498
	C12 H25 N4 P	256.183	1.321	607932	7	0	0			DDA for preferred ion		607932
	C38 H70 N7 O6 P	751.513	0.724	607452	0	0	0			DDA for preferred ion		607452
	C15 H36 N3 P	289.262	1.256	606859	0	0	0			No MS2		606859
	C29 H40 N4	444.325	3.874	605128	0	0	0			No MS2		605128
	C36 H60 Cl2 N2 O2	622.397	12.945	604528	0	0	0			DDA for preferred ion	604528
2-Methyl-2-propanyl (1-{[2-(1-ethyl-1H-indol-2-yl)-1-methyl-1H-benzimidazol-5-yl]carbonyl}-3-piperidinyl)carbamate	C29 H35 N5 O3	501.271	4.558	603860	2	0	0			DDA for preferred ion		603860
		335.581	4.035	602568	0	0	0			No MS2		602568
	C39 H83 N9 O11 P2 S	947.541	2.019	601843	0	0	0			DDA for preferred ion		601843
		669.685	0.805	601335	0	0	0			No MS2		601335
		115.94	8.025	599232	0	0	0			No MS2		599232
	C28 H37 N7 O4 S	567.265	6.508	598302	2	0	0			DDA for preferred ion	598302
	C10 H7 Br O8 P2 S4	523.769	5.366	598212	0	0	0			DDA for preferred ion		598212
	C4 H3 Br2 Cl4 N4 P S	467.689	0.805	597480	0	0	0			No MS2	597480
	C2 H3 Cl3 N O2 P3	270.846	1.34	596449	0	0	0			DDA for preferred ion	596449
	C20 H44 N2 O S2	392.289	3.148	596258	0	0	0			DDA for preferred ion	596258
	C8 H12 N2 S2	200.045	0.865	596073	1	0	0			DDA for preferred ion	596073
	C20 H45 Br Cl N7 O5 P2	639.184	4.509	595710	0	0	0			DDA for other ion		595710
	C51 H68 O8	808.491	2.876	595589	0	0	0			No MS2		595589
	C17 H32 O3 S2	348.179	3.21	594554	1	0	0			DDA for preferred ion	594554
	C24 H51 N O	369.398	2.871	592846	0	0	0			DDA for preferred ion		592846
2-Ammonio-6-{[(2E)-4-{[1,5-bis(cyclohexyloxy)-1,5-dioxo-2-pentanyl]amino}-4-oxo-2-butenoyl]amino}hexanoate (non-preferred name)	C27 H43 N3 O8	537.307	4.828	590706	1	0	0			No MS2		590706
	C21 H39 Cl O4	390.254	6.499	588551	0	0	0			DDA for preferred ion	588551
Dobutamine	C18 H23 N O3	301.168	1.9	586615	15	0	0			DDA for preferred ion		586615
Androstane-3,11-diol	C19 H32 O2	292.241	3.428	584596	15	0	0			DDA for preferred ion		584596
	C36 H61 N10 O10 P3	886.379	1.737	583885	2	0	0			No MS2		583885
		615.992	0.81	582209	0	0	0			No MS2		582209
pyriproxyfen	C20 H19 N O3	321.137	2.547	581823	7	0	0			DDA for preferred ion		581823
	C8 H19 N O8	257.11	3.341	580237	8	0	0			DDA for preferred ion		580237
	C22 H49 N8 O6 P	552.351	9.231	579597	0	0	0			DDA for preferred ion	579597
	C22 H49 N9 O5 P2	581.334	1.816	577812	1	0	0			DDA for preferred ion	577812
	C90 H140 Br Cl2 N8 O6 P	1608.92	5.523	576795	0	0	0			No MS2		576795
		444.696	7.092	576238	0	0	0			DDA for preferred ion		576238
	C57 H62 O3	794.47	1.467	574768	0	0	0			No MS2		574768
		871.581	7.21	574461	0	0	0			No MS2		574461
	C7 H8 Cl N O11	316.978	0.827	573603	0	0	0			No MS2		573603
	C18 H48 N9 O13 P	629.311	3.531	571955	1	0	0			DDA for preferred ion	571955
	C11 H21 N2 O17 P	484.058	0.845	571201	2	0	0			No MS2		571201
		447.105	3.469	571120	0	0	0			DDA for preferred ion		571120
	C5 H2 Cl2 O15	371.875	0.7	569329	0	0	0			No MS2		569329
	C15 H37 N9 O10	503.268	4.162	567938	0	0	0			No MS2		567938
	C21 H49 N5 O14	595.331	3.427	567329	0	0	0			DDA for preferred ion		567329
Boc-MLF	C25 H39 N3 O6 S	509.26	7.575	567251	1	0	0			No MS2		567251
		442.771	5.737	565240	0	0	0			No MS2		565240
		1049.45	5.223	565027	0	0	0			No MS2		565027
	C32 H60 N O10 P	649.398	6.504	562807	0	0	0			DDA for preferred ion		562807
		605.88	0.758	560541	0	0	0			No MS2	560541
11,21-Dihydroxypregn-4-ene-3,20-dione	C21 H30 O4	346.212	7.057	557732	26	0	0			DDA for preferred ion	557732
O-Butyl S-[2-(ethylsulfanyl)ethyl] methylphosphonothioate	C9 H21 O2 P S2	256.074	1.489	556887	1	0	0			No MS2		556887
		256.592	5.182	556704	0	0	0			No MS2		556704
		249.628	4.566	556467	0	0	0			DDA for preferred ion		556467
	C23 H29 N O6	415.2	1.144	556152	0	0	0			No MS2		556152
	C74 H84 Cl2 N6 O18	1414.52	3.692	555723	1	0	0			No MS2		555723
	C16 H14 N10 O4 S3	506.037	0.805	555433	0	0	0			No MS2	555433
	C21 H52 N7 O2 P3 S2	591.285	2.556	554974	0	0	0			No MS2		554974
	C22 H47 N3 O7 P2	527.287	0.938	553734	2	0	0			No MS2	273571	553734
	C11 H9 N2 O5 P S4	407.912	0.71	553483	1	0	0			DDA for preferred ion		553483
	C20 H45 N2 O7 P S5	616.157	0.835	551734	0	0	0			No MS2	551734
	C25 H36 Cl3 O2 P S2	568.095	14.928	548960	0	0	0			DDA for preferred ion	548960
	C H2 Cl O5 P3	221.881	0.838	548837	0	0	0			DDA for preferred ion		548837
	C27 H29 N O S	415.2	1.503	548125	0	0	0			DDA for preferred ion		548125
	C23 H48 N P3 S	463.27	3.488	546789	1	0	0			No MS2		546789
		1326.64	3.756	546768	0	0	0			No MS2		546768
	C32 H62 N9 P3	665.43	2.415	545886	0	0	0			No MS2		545886
	C36 H85 N10 O13 P3 S	990.523	6.46	545536	0	0	0			DDA for preferred ion	545536
Laurophenone	C18 H28 O	260.214	2.079	544056	4	0	0			DDA for preferred ion		544056
3,5-DI-TERT-BUTYL-4-HYDROXYACETOPHENONE	C16 H24 O2	248.178	1.836	542333	15	0	0			DDA for preferred ion		542333
	C8 H4 N6 O S3	295.961	0.671	542327	0	0	0			DDA for preferred ion	542327
	C28 H25 Cl S2	460.108	8.619	540487	0	0	0			No MS2		540487
	C27 H33 N3 O9 S	575.196	3.752	540470	0	0	0			DDA for preferred ion	540470
	C36 H59 N3 O12 P2	787.357	3.51	540053	0	0	0			No MS2		540053
	C32 H26 N4 O4	530.195	2.755	539692	0	0	0			DDA for preferred ion		539692
		1111.82	0.742	538741	0	0	0			No MS2	538741
terbufibrol	C20 H24 O5	344.163	2.076	537414	8	0	0			DDA for preferred ion		537414
	C35 H65 N8 O16 P	884.426	2.881	536743	0	0	0			DDA for preferred ion	536743
	C2 H3 Cl N2 P2 S3	247.864	0.795	535288	0	0	0			No MS2		535288
	C H Br Cl P S	189.841	0.84	533876	1	0	0			No MS2		533876
	C16 H39 N7 O	345.325	1.778	532265	0	0	0			DDA for preferred ion		532265
Dipropyldithioxane	C6 H14 O S2	166.048	2.452	530453	3	0	0			DDA for preferred ion	530453	276649
	C26 H52 Cl2 N2 S2	526.292	4.356	530433	3	0	0			DDA for preferred ion	530433
		1133.54	5.533	529953	0	0	0			No MS2		529953
	C35 H40 O4	524.297	4.09	528668	1	0	0			No MS2		528668
	C28 H58 N5 O2 P3	589.384	3.935	528648	0	0	0			No MS2		528648
		323.581	4.481	527912	0	0	0			DDA for preferred ion		527912
	C31 H45 N9 O	559.373	3.927	527689	0	0	0			DDA for preferred ion		527689
	C22 H37 Cl N4 O3	440.254	1.002	526965	4	0	0			No MS2	526965
	C18 H25 N8 O3 P	432.178	2.257	523358	4	0	0			DDA for preferred ion	523358
NDA	C10 H23 N	157.183	1.016	523307	7	0	0			No MS2		523307
	C8 H8 Cl N4 O14 P3 S2	575.838	0.708	521545	0	0	0			No MS2		521545
	C21 H35 O4 P3 S	476.148	1.576	519563	5	0	0			DDA for preferred ion		519563
		373.283	4.146	517371	0	0	0			DDA for preferred ion	317547	517371
		1537.92	6.96	512554	0	0	0			No MS2		512554
		1399.75	0.751	511725	0	0	0			No MS2	511725
	C23 H35 N2 O13 P S	610.159	14.97	511324	18	0	0			DDA for preferred ion	511324
	C32 H73 N7 O15 P2	857.463	3.888	510169	1	0	0			No MS2		510169
letestuianin B	C21 H22 O6	370.142	1.928	508943	10	0	0			DDA for preferred ion	508943
	C81 H109 Cl N9 O2 P S2	1369.76	7.076	508833	0	0	0			DDA for other ion		508833
ortho-Phthalaldehyde	C8 H6 O2	134.037	0.921	507319	15	0	0			DDA for preferred ion		507319
		1249.8	0.745	507257	0	0	0			No MS2	507257
[4-({2-[(trans-4-Aminocyclohexyl)amino]-9-(3-fluorophenyl)-9H-purin-6-yl}amino)phenyl](1-piperidinyl)methanone	C29 H33 F N8 O	528.275	5.443	506696	3	0	0			No MS2		506696
	C6 H Br2 Cl2 O5 P3 S5	633.534	0.819	506386	0	0	0			No MS2	506386
	C29 H64 Cl2 N10 S4	750.357	12.932	504843	0	0	0			DDA for preferred ion	504843
		1074.44	7.578	504608	0	0	0			DDA for other ion		504608
	C19 H11 N4 P	326.071	1.58	502988	1	0	0			No MS2		502988
	C44 H64 N8 O6 P2	862.441	4.802	502530	1	0	0			DDA for preferred ion	502530
		1971.06	5.183	500790	0	0	0			No MS2		500790
		474.319	6.006	500277	0	0	0			DDA for preferred ion		500277
WAY-100,635	C25 H34 N4 O2	422.269	3.612	499496	5	0	0			No MS2		499496
	C H Br Cl2 O2 S	225.826	0.826	498939	0	0	0			No MS2	498939
	C12 H28 N O7 P	329.163	1.729	498746	17	0	0			No MS2		498746
	C28 H41 N3 O12 P2	673.215	3.744	496925	0	0	0			DDA for preferred ion	496925
	C23 H47 N S2	401.314	3.098	496564	1	0	0			DDA for preferred ion	496564
	C22 H33 Cl N4	388.238	5.105	495699	0	0	0			DDA for preferred ion	495699
	C23 H34 N6 S	426.26	1.002	493937	2	0	0			No MS2		493937
		354.268	4.653	492191	0	0	0			DDA for preferred ion		492191
	C14 H33 N7 O3	347.268	1.094	486277	3	0	0			No MS2		486277
	C10 H15 Cl2 N O11	395.003	0.834	486083	0	0	0			No MS2		486083
	C23 H42 N P3	425.255	3.194	485779	5	0	0			No MS2		485779
	C45 H91 N O16 P2	963.582	7.585	485699	0	0	0			No MS2	485699
	C32 H38 O S	470.267	1.744	485207	2	0	0			No MS2		485207
	C59 H64 O5 S3	948.392	2.934	485111	1	0	0			No MS2		485111
Maslinic acid	C30 H48 O4	472.356	3.235	484752	16	0	0			DDA for other ion		484752
	C10 H22 N2 O5 P2	312.1	1.441	483520	34	0	0			No MS2		483520
O-Ethyl S-[2-(ethylthio)ethyl] P-methylphosphonothioate	C7 H17 O2 P S2	228.042	1.732	483494	1	0	0			No MS2		483494
	C24 H53 N5 O3 S3	555.326	6.76	482025	0	0	0			DDA for preferred ion	482025
	C47 H59 N3 O2	697.456	3.155	481648	1	0	0			No MS2		481648
	C6 H Cl3 O4 P2	303.843	0.791	481052	0	0	0			No MS2	481052
	C52 H94 Cl N10 O3 P S4	1100.58	4.842	480218	1	0	0			DDA for other ion		480218
15-Hydroxypentadecanoic acid	C15 H30 O3	258.22	4.222	479153	15	0	0			DDA for preferred ion		479153
	C5 H20 N8 O2 P2	286.121	2.035	477189	18	0	0			DDA for other ion		477189
	C6 H15 N4 O3 P	222.089	1.126	477005	43	0	0			DDA for preferred ion		477005
	C28 H27 N8 O4 P	570.191	2.821	476728	0	0	0			DDA for preferred ion		476728
	C7 H2 Br N6 O14 P3 S5	725.663	0.786	475653	0	0	0			DDA for preferred ion	475653
3-{[4-(1-Pyrenyl)butanoyl]oxy}-4-(trimethylammonio)butanoate	C27 H29 N O4	431.206	8.236	474823	2	0	0			DDA for preferred ion		474823
4-tert-Octylphenol monoethoxylate	C16 H26 O2	250.194	2.063	474634	14	0	0			No MS2		474634
	C8 H20 N6 O4 P2	326.1	2.302	474349	14	0	0			DDA for preferred ion		474349
	C2 H7 Cl3 N2 O11 P2 S3	497.776	0.789	473146	0	0	0			No MS2	473146
	C28 H28 Cl N O5	493.166	4.354	472844	4	0	0			DDA for preferred ion		472844
		946.292	0.758	472265	0	0	0			No MS2		472265
	C32 H71 N7 O15 P2	855.449	2.885	470996	0	0	0			DDA for preferred ion		470996
	C H Cl2 N3 O P2	202.896	1.346	470934	0	0	0			No MS2	470934
	C49 H93 N3 O8 P2 S	945.616	6.734	470878	0	0	0			DDA for preferred ion	470878	255797
	C H3 Cl2 O5 P3	257.858	0.835	470483	0	0	0			DDA for preferred ion		470483
Tetralin	C10 H12	132.094	1.329	469717	19	0	0			DDA for preferred ion		469717
	C3 H5 Br Cl3 O2 P S2	351.772	0.804	468465	0	0	0			No MS2	468465
	C3 H Cl3 O5 P2 S4	411.728	0.807	468279	0	0	0			No MS2	468279
	C22 H50 N6 O9 P2	604.308	4.354	467903	0	0	0			DDA for preferred ion	467903
MFCD01344729	C19 H38 N2 O	310.299	2.107	467903	1	0	0			No MS2		467903
	C23 H52 N5 O2 P3	523.336	1.841	467836	0	0	0			DDA for preferred ion	467836
		479.155	12.936	467657	0	0	0			DDA for preferred ion	467657
	C34 H43 N2 O5 P S	622.266	4.359	467629	2	0	0			DDA for preferred ion	467629
	C55 H72 N3 O P S3	917.458	3.949	467566	0	0	0			No MS2		467566
2-Hexadecylpyridine	C21 H37 N	303.293	1.411	467189	2	0	0			No MS2		467189
	C H2 Cl N2 P S2	171.909	0.878	465102	0	0	0			DDA for preferred ion	465102
	C3 H5 Br N2 O P2 S2	289.848	0.799	461893	0	0	0			No MS2		461893
	C29 H57 Cl2 N3 O S5	693.247	4.455	461287	0	0	0			DDA for preferred ion	461287
	C6 H16 N6 S	204.115	1	460808	24	0	0			DDA for preferred ion		460808
	C36 H45 N10 O7 P	760.32	3.227	460427	0	0	0			DDA for preferred ion		460427
S3QEL-2	C19 H25 N5	323.21	0.939	459506	9	0	0			No MS2		459506
	C15 H27 O9 P	382.142	1.858	459178	6	0	0			DDA for preferred ion		459178
	C19 H38 S2	330.241	1.105	459123	7	0	0			DDA for preferred ion	459123
3,3,4,4,5,5,6,6,7,7,8,8,9,9,10,10,11,11,12,12,12-Henicosafluoro-2-dodecanol	C12 H5 F21 O	563.995	0.805	458832	1	0	0			DDA for preferred ion	458832
	C53 H47 O3 P	762.325	2.065	457804	0	0	0			DDA for preferred ion	457804
6,9-Bis{[2-(dimethylamino)ethyl]amino}benzo[g]isoquinoline-5,10-dione	C21 H27 N5 O2	381.22	1.971	456973	3	0	0			No MS2		456973
3'-Hydroxy-3-oxo-6'-(4,4,5,5-tetramethyl-1,3,2-dioxaborolan-2-yl)-3H-spiro[2-benzofuran-1,9'-xanthene]-6-carboxylic acid	C27 H23 B O8	486.147	3.785	455936	1	0	0			DDA for other ion		455936
	C14 H15 Cl4 N8 O10 P S5	785.801	0.821	453219	0	0	0			No MS2	453219
Indane	C9 H10	118.078	1.334	453137	14	0	0			DDA for preferred ion		453137
	C31 H35 N O P2	499.222	0.975	450987	3	0	0			No MS2		450987
	C32 H68 N9 O14 P	833.463	4.818	450829	0	0	0			No MS2		450829
	C32 H54 N3 P	511.408	5.135	449006	0	0	0			No MS2		449006
		619.957	0.81	446208	0	0	0			No MS2	446208
	C17 H43 Cl2 N9 O3 S2	555.231	3.944	445360	1	0	0			DDA for other ion		445360
		617.263	4.853	442968	0	0	0			No MS2		442968
		545.358	5.403	442501	0	0	0			DDA for preferred ion		442501
		1040.55	4.481	442077	0	0	0			DDA for other ion		442077
	C24 H36 N6 S	440.274	4.231	441313	1	0	0			DDA for preferred ion		441313
Simetride	C28 H38 N2 O6	498.275	4.818	440169	5	0	0			DDA for preferred ion		440169
		552.008	2.953	439494	0	0	0			DDA for preferred ion		439494
	C20 H46 N3 O2 P	391.33	4.065	437002	0	0	0			DDA for preferred ion	437002
	C30 H32 O8	520.211	2.146	436889	2	0	0			No MS2		436889
		1487.68	0.736	435420	0	0	0			No MS2		435420
	C81 H120 Cl N5 O8 P2 S5	1547.69	5.187	435015	0	0	0			No MS2		435015
7-Hydroxy-4a,6a,7-trimethyltetradecahydroindeno[4,5-h]isochromen-2(1H)-one	C19 H30 O3	306.218	6.258	434502	18	0	0			No MS2		434502
	C41 H66 N4 O17	886.441	3.899	433566	0	0	0			DDA for preferred ion	433566
	C H Br2 N2 P S	261.794	0.839	433348	0	0	0			No MS2	433348
	C14 H31 N7 O3	345.252	1.572	433177	2	0	0			No MS2		433177
	C2 H2 Br Cl N2 O S3	279.82	0.811	431130	0	0	0			DDA for preferred ion		431130
		745.894	5.227	430219	0	0	0			DDA for preferred ion		430219
	C13 H32 Cl3 N8 O4 P	500.138	7.13	428672	1	0	0			DDA for preferred ion	428672
	C13 H27 Cl N6 O7 P2 S3	572.027	0.797	427728	1	0	0			No MS2	427728
Carboxystearic acid	C19 H36 O4	328.261	14.98	426946	4	0	0			No MS2	426946
	C41 H59 O7 P	694.398	2.894	425948	0	0	0			No MS2		425948
		532.744	5.689	424897	0	0	0			No MS2		424897
	C25 H49 N O10	523.336	1.743	424766	0	0	0			DDA for preferred ion	424766
	C29 H48 O8 S2	588.277	2.812	424287	2	0	0			DDA for preferred ion		424287
2-decaprenyl-6-methoxy-3-methylhydroquinone	C58 H90 O3	834.691	5.263	423890	1	0	0			DDA for other ion	423890
gibberellin A53	C20 H28 O5	348.192	1.058	423752	14	0	0			DDA for preferred ion		423752
	C20 H44 N O10 P	489.274	1.337	422729	1	0	0			No MS2		422729
		471.372	4.734	422534	0	0	0			DDA for preferred ion		422534
	C35 H31 N9 O S	625.238	3.533	421525	0	0	0			No MS2		421525
	C23 H37 N S	359.268	1.243	421356	1	0	0			No MS2		421356
		1465.68	0.75	421290	0	0	0			No MS2		421290
	C55 H65 N O3 S3	883.413	8.031	420896	1	0	0			No MS2		420896
TOFA	C19 H32 O4	324.228	12.941	420299	8	0	0			DDA for preferred ion	420299
Tyrosylleucylserylglycylalanyl-alpha-aspartylleucylasparaginylleucine	C43 H68 N10 O15	964.49	6.496	420259	1	0	0			No MS2		420259
	C42 H40 N8 O3	704.32	1.63	420097	0	0	0			DDA for preferred ion	278770	420097
		704.232	2.938	419916	0	0	0			No MS2		419916
N-Acetylvaline	C7 H13 N O3	159.089	0.835	416947	22	0	0			No MS2		416947
Leu-Leu	C12 H24 N2 O3	244.181	3.41	416820	19	0	0			DDA for preferred ion		416820
	C34 H35 N2 O P S	550.222	1.586	416307	0	0	0			DDA for preferred ion		416307
	C10 H17 Cl4 N O11	466.955	0.834	410784	0	0	0			No MS2	410784
(2E,4E)-12-(4-Aminophenyl)-10-hydroxy-6-(1-hydroxyethyl)-7,9-dimethyl-12-oxo-2,4-dodecadienoic acid	C22 H31 N O5	389.221	2.14	410699	3	0	0			No MS2		410699
3-[(2,6-Dideoxy-3,4-di-O-nitrohexopyranosyl)oxy]-5,14,19-trihydroxycard-20(22)-enolide	C29 H42 N2 O13	626.266	7.885	410052	1	0	0			DDA for preferred ion		410052
	C28 H38 Br N3 O3	543.214	6.661	408935	3	0	0			DDA for preferred ion		408935
		1603.71	0.752	408224	0	0	0			No MS2	408224
	C6 H16 N8 O2 P2	294.09	1.161	408090	8	0	0			No MS2		408090
GV2770000	C14 H18 O3	234.125	1.7	406732	17	0	0			DDA for preferred ion		406732
		961.495	6.543	404720	0	0	0			No MS2		404720
Queen Bee Acid	C10 H18 O3	186.126	1.08	404121	27	0	0			DDA for preferred ion		404121
		1045.58	3.932	401560	0	0	0			No MS2		401560
	C32 H47 N3 O3	521.358	4.378	401100	0	0	0			No MS2		401100
	C37 H56 O7 P2	674.35	3.588	400840	1	0	0			DDA for preferred ion		400840
N-LAURYLSARCOSINE	C15 H31 N O2	257.236	1.594	400486	4	0	0			No MS2		400486
3,5-Dihydroxy-2-isobutyryl-4,6,6-tris(3-methyl-2-buten-1-yl)-2,4-cyclohexadien-1-one	C25 H36 O4	400.259	3.062	399995	5	0	0			No MS2		399995
1-(3,4-Dimethoxyphenyl)-1-hexanone	C14 H20 O3	236.142	1.03	399345	14	0	0			No MS2		399345
	C38 H40 O3 S	576.267	4.566	398503	1	0	0			DDA for preferred ion	398503
	C7 H8 N4 O2 S5	339.925	0.708	398103	0	0	0			No MS2		398103
		753.767	3.496	398067	0	0	0			No MS2		398067
	C15 H37 N7 O	331.309	1.447	396886	0	0	0			No MS2		396886
	C26 H45 N S	403.331	2.712	396582	0	0	0			No MS2		396582
Benzophenone	C13 H10 O	182.073	1.319	396218	14	0	0			No MS2		396218
	C13 H21 O4 P3	334.067	0.954	396185	5	0	0			No MS2	396185
	C26 H49 N O10	535.336	2.212	395667	0	0	0			DDA for preferred ion	395667
	C32 H42 N2 O5	534.305	3.137	393441	0	0	0			DDA for preferred ion	393441
	C9 H22 Cl3 N6 O6 P S2	509.984	0.839	392594	0	0	0			No MS2	392594
	C35 H79 N9 O5 P2	767.569	7.144	392200	0	0	0			DDA for preferred ion	392200
		615.288	2.94	388032	0	0	0			No MS2		388032
		339.578	4.055	387537	0	0	0			No MS2		387537
	C25 H33 N O6	443.231	1.331	387372	1	0	0			No MS2		387372
		591.4	5.389	386637	0	0	0			No MS2		386637
	C27 H61 N4 O13 P3 S	774.316	3.079	385523	1	0	0			DDA for preferred ion	385523
	C58 H88 Cl4 O2	956.554	10.057	385268	1	0	0			No MS2		385268
		261.593	5.188	384914	0	0	0			No MS2		384914
	C18 H21 N7 O2	367.179	2.391	384248	13	0	0			No MS2		384248
	C21 H44 N2 O	340.346	4.153	383135	0	0	0			No MS2		383135
	C16 H43 Br N9 O4 P3	597.181	5.655	382800	0	0	0			DDA for preferred ion	382800
	C H3 Cl3 N2 O10 S2	371.83	0.787	381756	0	0	0			No MS2	381756
		246.595	4.818	381754	0	0	0			No MS2		381754
	C25 H33 Cl N2	396.237	14.952	381639	3	0	0			No MS2	381639
	C23 H46 N6 O11	582.328	5.526	380937	1	0	0			DDA for preferred ion	380937
	C17 H24 O7 S	372.122	1.087	378884	15	0	0			No MS2		378884
	C16 H38 Cl N7 O	379.286	3.426	377989	0	0	0			DDA for preferred ion	377989
	C39 H81 N4 O15 P S2	940.488	4.182	375904	0	0	0			No MS2		375904
	C40 H55 O4 P3	692.331	4.857	374578	0	0	0			No MS2		374578
	C19 H36 N6 O2	380.288	2.473	373785	0	0	0			DDA for preferred ion	373785
	C19 H37 O11 P	472.21	0.933	373432	3	0	0			No MS2		373432
	C32 H48 N4 O3	536.371	3.23	372871	1	0	0			DDA for preferred ion	372871
	C17 H34 Cl3 N9	469.202	2.017	372613	0	0	0			DDA for preferred ion	372613
Amipylo	C16 H22 N4 O2	302.174	3.214	371989	3	0	0			DDA for preferred ion		371989
	C5 H19 N10 O P3	328.097	1.383	370796	34	0	0			No MS2		370796
	C28 H34 Cl2 N2 O7 P2	642.121	9.081	370648	0	0	0			No MS2	370648
	C28 H49 N P2	461.336	2.072	370585	4	0	0			No MS2		370585
	C14 H27 O12 P	418.127	1.504	367597	7	0	0			No MS2		367597
		593.415	7.88	366299	0	0	0			DDA for preferred ion		366299
Purpurogallin	C11 H8 O5	220.037	1.081	365712	10	0	0			DDA for preferred ion		365712
	C17 H28 N2 O7 S	404.163	14.961	364653	6	0	0			No MS2		364653
		1118.38	3.63	363959	0	0	0			DDA for other ion		363959
	C34 H45 N7 P2 S	645.295	2.304	363875	0	0	0			No MS2		363875
dimethyl itaconate	C7 H10 O4	158.058	0.907	361905	34	0	0			No MS2		361905
	C46 H97 N5 O5 P2 S4	989.585	3.867	360985	0	0	0			DDA for preferred ion	360985
	C8 H18 N2 O6	238.119	0.92	360634	2	0	0			DDA for preferred ion		360634
		1297.54	3.502	359645	0	0	0			No MS2		359645
	C24 H43 Cl3 N3 O6 P	605.196	3.69	359169	0	0	0			DDA for preferred ion	359169
	C34 H39 N2 O6 P	602.252	2.343	358688	0	0	0			DDA for preferred ion	358688
		531.235	4.539	357667	0	0	0			DDA for preferred ion		357667
Laurophenone	C18 H28 O	260.214	1.339	357366	4	0	0			DDA for preferred ion		357366
	C19 H28 N4 O	328.225	1.574	355878	2	0	0			DDA for preferred ion	355878
[(2E)-5-(Benzyloxy)-4-methyl-2-penten-1-yl](tributyl)stannane	C25 H44 O Sn	480.245	5.656	355208	1	0	0			No MS2		355208
	C44 H46 O2 P2	668.297	2.357	354785	1	0	0			No MS2		354785
Homovanillic acid	C9 H10 O4	182.058	1.279	354520	70	0	0			DDA for other ion		354520
	C17 H24 O8 S	388.116	1.598	352858	11	0	0			No MS2		352858
	C4 H O6 P3	237.9	0.723	352317	1	0	0			No MS2		352317
MFCD00142514	C15 H6 N4	242.058	1.731	351391	29	0	0			No MS2		351391
		759.899	3.465	350706	0	0	0			No MS2		350706
	C22 H48 N2 O13	548.321	4.084	348249	1	0	0			DDA for preferred ion	348249
	C22 H45 N7 O8	535.336	2.331	347508	0	0	0			DDA for preferred ion	347508
	C8 H15 N4 O2 P	230.094	1.347	347455	24	0	0			DDA for preferred ion	78785.6	347455
	C14 H36 N6 O2 P2	382.24	14.943	347266	6	0	0			DDA for preferred ion		347266
	C4 H14 Cl2 N7 P S4	388.932	0.829	345959	0	0	0			No MS2	345959
	C4 H14 N9 O P	235.106	0.912	344724	14	0	0			No MS2		344724
	C25 H42 Cl N5 O3	495.297	1.684	344412	0	0	0			No MS2	344412
		558.781	0.813	344191	0	0	0			No MS2	344191
	C18 H39 N7 O2	385.32	3.089	342219	0	0	0			No MS2		342219
	C27 H31 N4 O2 P	474.215	3.155	342132	1	0	0			DDA for preferred ion	342132
	C8 H25 N10 O P3	370.142	1.143	341687	13	0	0			DDA for preferred ion		341687
	C9 H22 N2 O2 S2	254.114	0.911	341606	6	0	0			No MS2		341606
	C32 H25 N3	451.202	2.005	340699	3	0	0			No MS2		340699
	C30 H46 N9 O4 P S	659.31	2.306	340291	1	0	0			No MS2		340291
	C22 H35 Br N4 O2 S3	562.11	14.961	339492	2	0	0			DDA for preferred ion	339492
		950.836	0.734	338925	0	0	0			No MS2	338925
tert-Butyl (S)-3-hydroxypiperidine-1-carboxylate	C10 H19 N O3	201.137	0.938	338573	12	0	0			No MS2		338573
		958.602	5.184	337997	0	0	0			No MS2	337997
	C38 H42 Cl N2 P3	654.224	1.375	336537	1	0	0			No MS2	336537
	C9 H9 N8 O P	276.064	0.97	336273	9	0	0			No MS2		336273
	C24 H30 N10 S	490.234	1.526	335402	5	0	0			No MS2		335402
	C15 H42 N10 O9	506.31	6.313	333295	0	0	0			No MS2	333295
		311.576	4.577	332697	0	0	0			No MS2		332697
MFCD00014195	Bi Br3	445.731	5.169	331445	1	0	0			DDA for preferred ion		331445
	C30 H35 Cl O P2	508.187	0.94	328944	1	0	0			No MS2	328944
	C23 H39 N10 O7 P S	630.248	1.676	328576	1	0	0			No MS2		328576
N-Benzo[pqr]tetraphen-6-yl-2'-deoxyadenosine	C30 H23 N5 O3	501.184	4.792	328571	2	0	0			DDA for preferred ion		328571
	C31 H25 N2 O P	472.175	1.236	327899	3	0	0			No MS2		327899
	C6 H Cl3 O P2 S	287.827	0.845	325809	1	0	0			No MS2	325809
	C6 H14 N6 O14	394.055	4.666	325605	2	0	0			No MS2		325605
	C18 H43 Cl N5 O12 P S2	651.176	3.738	324503	1	0	0			DDA for preferred ion	324503
Trimebutine	C22 H29 N O5	387.205	1.668	324271	3	0	0			DDA for preferred ion		324271
		130.923	0.882	322995	0	0	0			No MS2		322995
epsilon-Caprolactone	C6 H10 O2	114.068	0.904	322620	66	0	0			No MS2		322620
	C33 H76 N9 O8 P3	819.502	0.738	322382	0	0	0			No MS2		322382
	C36 H45 O P	524.32	4.995	322194	1	0	0			No MS2	322194
		1227.64	5.494	322132	0	0	0			No MS2		322132
	C15 H35 N7 O2	345.288	1.439	321658	0	0	0			No MS2		321658
	C18 H38 Cl3 N4 O3 P S4	622.063	9.076	320518	0	0	0			DDA for preferred ion	320518
		605.962	0.821	320480	0	0	0			No MS2		320480
	C14 H29 Br Cl2 O6 P2 S2	567.944	0.834	320071	0	0	0			No MS2	320071
	C3 H3 Cl4 O6 P3 S5	527.646	0.804	319897	0	0	0			No MS2	319897
	C23 H50 N O16 P	627.284	6.05	319847	1	0	0			DDA for preferred ion	319847
	C22 H34 N6	382.288	2.387	319597	5	0	0			DDA for preferred ion		319597
		629.985	0.798	319042	0	0	0			No MS2	319042
	C25 H35 Cl N6 S4	582.148	8.54	318931	0	0	0			DDA for preferred ion	318931
		934.534	6.482	318800	0	0	0			No MS2		318800
	C24 H32 N8	432.273	1.436	318654	1	0	0			DDA for preferred ion	318654
	C42 H52 N3 O P3	707.332	1.619	318061	0	0	0			No MS2		318061
1-C-(7-{[4-O-Acetyl-2,6-dideoxy-3-O-(2,6-dideoxy-4-O-methylhexopyranosyl)hexopyranosyl]oxy}-3-{[4-O-acetyl-2,6-dideoxy-3-C-methylhexopyranosyl-(1->3)-2,6-dideoxyhexopyranosyl-(1->3)-2,6-dideoxyhexopyr anosyl]oxy}-4,10-dihydroxy-6-methyl-5-oxo-1,2,3,5,6,9a-hexahydro-2-anthracenyl)-5-deoxy-1-O-methylpent-2-ulose	C57 H84 O26	1184.53	5.561	317728	1	0	0			DDA for other ion		317728
	C24 H45 N3 O8 S	535.29	8.844	316734	0	0	0			DDA for preferred ion	316734
	C25 H51 Cl2 N5 O3 S5	699.197	4.556	316410	0	0	0			No MS2	316410
	C26 H56 N5 O3 P3	579.354	5.932	316176	0	0	0			No MS2	316176
	C27 H40 Cl3 N5 O7 P2	713.147	3.739	315185	0	0	0			No MS2	315185
		119.071	0.819	314441	0	0	0			DDA for other ion		314441
	C27 H58 N7 O9 P3	717.352	2.738	313509	0	0	0			DDA for preferred ion		313509
	C8 H22 N2 O3 P2 S	288.085	0.848	313471	4	0	0			No MS2		313471
		771.825	3.717	313063	0	0	0			No MS2		313063
		670.315	7.832	312936	0	0	0			DDA for preferred ion	312936	288925
	C3 H7 Cl O4 P2	203.95	0.705	312806	2	0	0			No MS2		312806
	C41 H29 N	535.234	4.554	312585	0	0	0			No MS2		312585
	C17 H37 N	255.293	1.805	311133	0	0	0			DDA for preferred ion		311133
	C15 H31 Br O3	338.144	4.955	310883	4	0	0			No MS2		310883
	C25 H38 N7 O9 P	611.245	3.74	310631	0	0	0			DDA for preferred ion	310631
	C25 H4 N4 O16 P2 S2	741.854	0.755	309211	0	0	0			DDA for preferred ion	309211
	C6 H18 Cl N7 O8 P2	413.039	0.853	308732	1	0	0			No MS2	308732
	C39 H36 N4 S	592.268	1.76	308722	0	0	0			No MS2		308722
	C7 H17 Cl N4 O3	240.098	0.889	307472	14	0	0			No MS2		307472
	C15 H38 N7 O5 P	427.27	3.14	306506	1	0	0			DDA for preferred ion	306506
	C89 H123 Br N3 O P3 S4	1549.69	5.237	306305	0	0	0			No MS2		306305
Linolenelaidic acid	C18 H30 O2	278.224	3.9	306088	19	0	0			DDA for preferred ion	306088
	C33 H48 N2 O5 P2	614.307	5.4	306066	2	0	0			DDA for preferred ion	306066
10-Amino-7,9-bis[(2E)-3,7-dimethyl-2,6-octadien-1-yl]-4-ethyl-4-hydroxy-1H-pyrano[3',4':6,7]indolizino[1,2-b]quinoline-3,14(4H,12H)-dione	C40 H49 N3 O4	635.374	6.49	305703	1	0	0			No MS2		305703
	C17 H8 N2 O4 S4	431.936	0.684	304858	1	0	0			DDA for preferred ion	304858
	C8 H17 Cl N4 O3	252.098	0.912	304653	19	0	0			DDA for preferred ion		304653
	C20 H8 O	264.056	1.142	303990	1	0	0			No MS2		303990
	C76 H78 N O2 P S	1099.55	4.017	303717	0	0	0			No MS2		303717
	C23 H39 N10 O5 P S	598.258	6.292	303708	1	0	0			No MS2		303708
1-(Diphenylacetyl)-2,6-diphenyl-4-piperidinone	C31 H27 N O2	445.207	3.865	303071	2	0	0			No MS2		303071
	C30 H45 N7 O8 P2	693.28	3.533	301921	0	0	0			DDA for preferred ion	301921
	C33 H30 O11	602.18	1.727	301197	0	0	0			DDA for preferred ion	301197
	C3 H2 Cl2 O14 P2 S3	489.745	0.791	300223	0	0	0			No MS2	300223
BOC-L-PHENYLALANINOL	C14 H21 N O3	251.152	2.514	299971	9	0	0			DDA for preferred ion	299971
	C26 H9 Cl N2 O S	432.013	0.849	299784	0	0	0			No MS2		299784
	C21 H43 N O6	405.309	6.427	299391	0	0	0			DDA for preferred ion	299391
	C31 H31 N5	473.255	1.433	298140	2	0	0			No MS2		298140
1726740	C15 H30 O4	274.215	2.798	297689	3	0	0			DDA for preferred ion		297689
	C45 H54 N2 O4	686.412	14.973	297297	1	0	0			DDA for preferred ion		297297
2-Cyclohexyl-4,8-dimesityl-6,6-dimethyl-1-oxa-4,8-diazaspiro[2.5]octane-5,7-dione	C31 H40 N2 O3	488.307	2.848	297020	1	0	0			No MS2		297020
	C41 H95 N8 O P3 S5	968.544	10.104	296911	0	0	0			No MS2		296911
		601.238	3.93	296897	0	0	0			DDA for preferred ion		296897
	C32 H39 N O P2	515.253	0.941	296258	1	0	0			No MS2		296258
		1123.5	3.979	294892	0	0	0			No MS2		294892
		550.774	4.01	293696	0	0	0			No MS2		293696
	C22 H38 Cl4 N4 O S2	578.124	14.947	293640	0	0	0			DDA for preferred ion	293640
	C30 H37 N5 O	483.299	2.369	292231	1	0	0			DDA for preferred ion		292231
zamifenacin	C27 H29 N O3	415.216	12.938	292110	1	0	0			No MS2		292110
	C24 H58 N9 O7 P3	677.369	4.847	292011	0	0	0			No MS2		292011
2,6-Di-tert-butyl-4-hydroperoxy-4-methyl-2,5-cyclohexadien-1-one	C15 H24 O3	252.173	1.59	291594	12	0	0			No MS2		291594
	C8 H30 N10 O3 P2	376.196	14.964	290123	5	0	0			No MS2		290123
	C34 H33 N O2 S2	551.196	4.189	289949	1	0	0			DDA for preferred ion	289949
	C4 H9 N O10 P2	292.971	2.137	289430	3	0	0			No MS2		289430
	C13 H34 Cl N7 O	339.254	1.974	288191	5	0	0			DDA for preferred ion	288191
	C22 H47 N7 O9 P2	615.294	3.528	287147	1	0	0			DDA for preferred ion	287147
	C79 H115 N6 O16 P3 S	1528.73	2.946	287087	0	0	0			No MS2		287087
		1481.9	6.87	286976	0	0	0			No MS2		286976
		257.644	4.454	286398	0	0	0			DDA for preferred ion		286398
	C28 H43 N5 O S	497.315	2.366	285534	0	0	0			DDA for preferred ion		285534
	C H3 Cl O14 P2 S3	431.786	0.79	284818	0	0	0			No MS2	284818
3-diphospho-1D-myo-inositol 1,2,4,5,6-pentakisphosphate	C6 H19 O27 P7	739.833	0.743	284240	2	0	0			No MS2		284240
	C12 H33 N8 O4 P S	416.21	2.473	283522	5	0	0			DDA for preferred ion	283522
	C24 H52 Cl3 N6 O7 P	672.27	7.897	282992	0	0	0			No MS2	282992
	C27 H47 N O S	433.34	4.085	282929	0	0	0			DDA for preferred ion	282929
	C7 H18 N10 O4	306.149	8.034	279621	11	0	0			No MS2		279621
Bis(2-methyl-2-propanyl) 2-[(4-methoxyphenyl){[(4-methoxyphenyl)sulfonyl]amino}methyl]-4-methyl-2,3-pentadienedioate	C29 H37 N O8 S	559.223	3.334	278649	2	0	0			No MS2		278649
		1092.66	2.914	278134	0	0	0			No MS2		278134
	C42 H45 N4 O3 P3	746.271	3.352	278105	0	0	0			No MS2		278105
	C4 H14 N9 O4 P	283.092	0.838	276916	19	0	0			DDA for preferred ion		276916
CZ4200000	C14 H14 O4	246.089	0.948	276799	26	0	0			No MS2		276799
		1509.72	0.749	275618	0	0	0			DDA for other ion	275618
	C16 H42 N9 P3	453.276	3.692	275484	1	0	0			No MS2	275484
4,4'-Tetrahydro-1H,3H-furo[3,4-c]furan-1,4-diylbis(2,6-dimethoxyphenol)	C22 H26 O8	418.164	1.154	274615	1	0	0			DDA for preferred ion	274615
	C26 H43 N O2 S	433.304	4.215	273486	0	0	0			No MS2		273486
		720.866	0.745	273476	0	0	0			No MS2	273476
Quinic acid	C7 H12 O6	192.063	0.856	272257	11	0	1		65.5	DDA for preferred ion	272257
	C17 H37 N O3	303.278	1.389	271784	0	0	0			No MS2		271784
N-[(Dodecyloxy)carbonyl]-L-valine	C18 H35 N O4	329.257	2.106	271478	3	0	0			DDA for preferred ion		271478
		971.823	0.756	271387	0	0	0			No MS2	271387
Asp-lys-arg-pro-tyr-ile-leu-his-glu	C53 H83 N15 O15	1169.62	5.426	270328	1	0	0			DDA for other ion		270328
	C35 H51 N6 O11 P	762.335	4.395	270182	0	0	0			DDA for preferred ion		270182
DDAIP	C17 H35 N O2	285.267	1.486	269967	2	0	0			No MS2		269967
	C19 H44 N10 O10 P2	634.27	1.866	268989	3	0	0			DDA for other ion		268989
		439.191	3.921	268795	0	0	0			No MS2		268795
	C H Cl4 P S2	247.8	0.836	268791	0	0	0			No MS2		268791
		539.883	0.715	268748	0	0	0			No MS2		268748
	C22 H43 Cl N10 O9 P2 S	720.21	0.842	268669	0	0	0			No MS2	268669
	C7 H10 Cl4 N5 O5 P S	446.89	0.823	267664	0	0	0			No MS2	267664
	C45 H36 O2 P2	670.219	2.102	267614	2	0	0			No MS2		267614
	C35 H66 Br Cl N2 O2	660.405	10.037	267076	0	0	0			No MS2	267076
		806.66	5.66	266953	0	0	0			DDA for other ion	266953
DA9185000	C12 H10 O S	202.043	0.826	266055	2	0	0			No MS2		266055
	C40 H43 N O3 S2	649.269	3.991	265989	0	0	0			DDA for preferred ion	265989
		1685.62	0.741	265683	0	0	0			No MS2		265683
	C14 H38 N9 O9 P	507.258	4.785	265155	4	0	0			No MS2	265155
dihydrotestosterone propionate	C22 H34 O3	346.252	2.334	264516	8	0	0			DDA for preferred ion		264516
9-{[(2E)-4-(3,4-Dihydroxy-5-{[3-(3-hydroxy-2-butanyl)-2-oxiranyl]methyl}tetrahydro-2H-pyran-2-yl)-3-methyl-2-butenoyl]oxy}nonanoic acid	C26 H44 O9	500.297	5.012	264151	2	0	0			No MS2		264151
4-(9-Chloro-10-phenyl-9,10-dihydro-9-acridinyl)-N,N-diethylaniline	C29 H27 Cl N2	438.184	2.914	264089	1	0	0			No MS2		264089
Benzylideneacetone	C10 H10 O	146.073	0.994	264083	32	0	0			No MS2		264083
	C43 H57 N10 O3 P3	854.383	4.796	263815	0	0	0			No MS2		263815
	C2 H Cl2 O12 P S	349.827	0.878	262942	0	0	0			No MS2	262942
	C59 H74 N5 O5 P	963.543	0.687	262524	0	0	0			No MS2	262524
	C31 H53 Cl N10 O3 S2	712.344	3.237	261958	1	0	0			DDA for preferred ion	261958
	C6 H20 N10 O6 P2	390.102	4.653	261464	1	0	0			DDA for preferred ion		261464
1-Amino-19-guanidino-11-methoxy-4,9,12-triazanonadecane-10,13-dione	C18 H39 N7 O3	401.314	3.636	261201	1	0	0			No MS2	261201
	C25 H49 Cl N8 O3 P2 S2	670.255	5.398	260564	0	0	0			DDA for preferred ion	260564
		997.647	7.834	260050	0	0	0			DDA for preferred ion	260050
		806.66	5.259	259835	0	0	0			DDA for other ion	259835
		1313.8	7.026	258984	0	0	0			No MS2		258984
	C52 H74 Br N2 P	836.476	7.093	258224	1	0	0			No MS2		258224
		221.863	0.799	257271	0	0	0			DDA for other ion		257271
Laurylamine	C12 H27 N	185.214	1.331	256624	5	0	0			DDA for preferred ion		256624
		555.778	5.449	255712	0	0	0			DDA for preferred ion		255712
trans-geranic acid	C10 H16 O2	168.114	0.718	255193	62	0	0			No MS2		255193
	C16 H41 N7 O4 S	427.293	3.748	254543	0	0	0			DDA for preferred ion	254543
	C25 H54 N7 O8 P	611.383	6.805	254539	0	0	0			No MS2		254539
	C3 H Br Cl2 O16 S	473.753	0.805	254266	0	0	0			No MS2		254266
	C18 H7 N8 O12 P3 S5	779.8	0.71	253589	0	0	0			DDA for preferred ion		253589
	C20 H35 N7 O6 S	501.237	0.939	253428	0	0	0			No MS2		253428
	C8 H21 N3 O3 S3	303.073	0.833	253347	3	0	0			No MS2	253347
	C27 H57 N O5 S	507.394	2.375	252351	0	0	0			DDA for other ion		252351
	C17 H41 N7 O	359.341	2.245	252078	0	0	0			DDA for preferred ion		252078
		1104.61	4.807	252054	0	0	0			No MS2	252054
	C35 H38 N4 O2	546.305	3.02	251389	1	0	0			DDA for preferred ion	251389
		1463.85	5.669	251043	0	0	0			No MS2		251043
	C46 H82 N O2 P3	773.557	7.06	251027	1	0	0			DDA for preferred ion	251027
	C54 H87 Br N10 P2 S	1048.55	4.463	250520	2	0	0			DDA for other ion		250520
		1190.66	3.416	249747	0	0	0			DDA for other ion	249747
	C36 H38 O11	646.242	2.406	249007	0	0	0			DDA for preferred ion	249007
		768.246	3.493	248910	0	0	0			No MS2		248910
	C33 H54 N6 O16	790.36	3.226	248331	0	0	0			DDA for preferred ion	248331
	C22 H50 N9 P S	503.362	2.22	247283	0	0	0			No MS2		247283
	C17 H38 N9 O17 P	671.213	2.121	247017	0	0	0			DDA for other ion		247017
	C H4 Br Cl3 N6 O11 S3	555.735	0.787	246480	0	0	0			No MS2	246480
	C25 H57 N6 O16 P3	790.303	3.46	245966	0	0	0			DDA for preferred ion	245966
	C31 H42 N9 O3 P S	651.284	4.823	245676	1	0	0			No MS2	245676
		490.315	3.892	244881	0	0	0			No MS2		244881
Methyl 3,4,6-tri-O-benzyl-2-O-(4-methoxybenzyl)-1-thio-beta-D-galactopyranoside	C36 H40 O6 S	600.251	6.794	244440	1	0	0			No MS2		244440
1,6-Bis(diphenylphosphino)hexane	C30 H32 P2	454.2	1.025	244277	1	0	0			No MS2		244277
	C7 H O15 P	355.907	0.738	243553	0	0	0			No MS2		243553
	C39 H55 N5 O2	625.436	2.118	242837	0	0	0			No MS2		242837
	C14 H33 N8 O4 P	408.236	2.146	242439	2	0	0			DDA for preferred ion	242439
TOFA	C19 H32 O4	324.231	2.774	242392	13	0	0			DDA for preferred ion		242392
	C41 H72 N7 O6 P	789.53	0.714	242254	0	0	0			DDA for preferred ion		242254
gly-arg-phe-phe	C26 H35 N7 O5	525.266	7.467	240942	1	0	0			DDA for preferred ion		240942
	C8 H28 N8 O P2	314.187	1.487	240051	23	0	0			No MS2		240051
	C23 H37 N10 P3 S	578.214	4.577	239966	0	0	0			DDA for preferred ion	239966
		771.363	3.098	239848	0	0	0			No MS2		239848
		664.369	7.059	239213	0	0	0			DDA for preferred ion	239213
	C36 H46 N5 O12 P	771.289	5.143	238853	0	0	0			No MS2	238853
	C15 H35 Cl N6 O2	366.254	8.192	238371	4	0	0			DDA for preferred ion	238371
	C27 H61 N10 O P S	604.446	10.109	238033	0	0	0			No MS2		238033
		443.749	7.475	237940	0	0	0			No MS2		237940
		571.824	7.057	237183	0	0	0			DDA for preferred ion		237183
	C5 H17 N10 O7 P	360.098	1.444	237134	1	0	0			DDA for other ion		237134
		332.582	6.913	237084	0	0	0			DDA for preferred ion		237084
	C33 H56 N6 O16	792.376	4.412	235657	6	0	0			DDA for preferred ion	235657
		1862.69	0.743	235451	0	0	0			No MS2	235451
	C18 H19 N2 O5 P	374.101	1.219	235365	17	0	0			No MS2		235365
		582.746	5.561	235198	0	0	0			DDA for preferred ion		235198
	C27 H41 N O8 P2	569.228	4.792	234891	2	0	0			No MS2	234891
	C5 H2 Cl N8 O6 P3	397.899	0.704	234516	1	0	0			No MS2	234516
3-Cyclohexyl-2-hydrazino-4(3H)-quinazolinone	C14 H18 N4 O	258.147	0.964	234042	3	0	0			DDA for preferred ion		234042
		882.847	0.742	233813	0	0	0			No MS2	233813
4-Imino-2-(methylsulfanyl)-4H-pyrido[1,2-a]pyrimidine-3-carbonitrile	C10 H8 N4 S	216.045	3.485	233434	5	0	0			No MS2		233434
Vinzolidine	C48 H58 Cl N5 O9	883.397	7.049	232259	1	0	0			No MS2		232259
	C13 H24 N4 O15 P2	538.071	0.861	229722	1	0	0			No MS2	229722
6-[3-[2-[[3-[3-(6-carboxy-3,4,5-trihydroxy-tetrahydropyran-2-yl)oxy-3-oxo-propyl]-4-methyl-5-[(Z)-(3-methyl-5-oxo-4-vinyl-pyrrol-2-ylidene)methyl]-1H-pyrrol-2-yl]methyl]-4-methyl-5-[(Z)-(4-methyl-5-oxo-3-vinyl-pyrrol-2-ylidene)methyl]-1H-pyrrol-3-yl]propanoyloxy]-3,4,5-trihydroxy-tetrahydropyran-2-carboxylic acid	C45 H52 N4 O18	936.319	0.753	228833	1	0	0			No MS2	228833
		657.897	7.22	227639	0	0	0			No MS2		227639
	C6 H17 P3	182.054	0.74	226805	4	0	0			No MS2		226805
	C8 H27 N9 O3 P2	359.174	1.725	226765	9	0	0			DDA for other ion		226765
		231.793	0.84	226374	0	0	0			No MS2	226374
		679.912	0.809	226133	0	0	0			No MS2	226133
	C4 H9 Cl2 N10 O18 P3 S2	711.813	0.709	225799	0	0	0			DDA for preferred ion		225799
	C9 H18 Cl3 N8 O15 P	613.969	0.842	225741	1	0	0			No MS2	225741
	C35 H66 N2 O11	690.47	6.838	224388	0	0	0			DDA for preferred ion	224388
	C18 H43 N7 O9 P2 S	595.229	3.748	223952	0	0	0			DDA for preferred ion	223952
Fenretinide	C26 H33 N O2	391.248	1.391	223948	7	0	0			DDA for other ion		223948
	C21 H44 N3 O4 P	433.304	2.358	223489	0	0	0			DDA for preferred ion	223489
	C17 H47 Cl2 N10 O12 P3 S	778.168	0.839	223150	0	0	0			No MS2	223150
	C86 H110 N5 O2 P S	1307.81	3.929	222418	0	0	0			No MS2		222418
		414.175	4.663	222229	0	0	0			DDA for preferred ion		222229
	C25 H47 N3 O	405.373	0.981	221217	0	0	0			No MS2		221217
	C23 H53 Cl2 N9 O4 S4	717.247	3.529	221185	0	0	0			DDA for preferred ion	221185
	C58 H119 N7 O14 P2 S2	1263.77	0.75	221050	0	0	0			No MS2	221050
	C41 H41 N9 O3	707.332	2.087	220506	0	0	0			DDA for preferred ion		220506
4-Amino-3-{[3-amino-6-(aminomethyl)-3,4-dihydro-2H-pyran-2-yl]oxy}-6-(ethylamino)-2-hydroxycyclohexyl 3-deoxy-4-C-methyl-3-(methylamino)pentopyranoside	C21 H41 N5 O7	475.305	11.072	220022	6	0	0			DDA for preferred ion		220022
3-Methyl-L-valyl-(4R)-4-hydroxy-N-[4-(4-methyl-1,3-thiazol-5-yl)benzyl]-L-prolinamide	C22 H30 N4 O3 S	430.2	1.634	219144	1	0	0			No MS2		219144
		808.816	0.733	218772	0	0	0			No MS2		218772
	C20 H38 N3 O P	367.272	4.119	218432	0	0	0			No MS2	218432
Tetrapropylene glycol	C12 H26 O5	250.179	0.947	218243	2	0	0			No MS2		218243
		1096.6	6.072	218219	0	0	0			No MS2		218219
2-Hexyl-3-methylenesuccinic acid	C11 H18 O4	214.119	0.907	217464	5	0	0			No MS2		217464
N-[2-(1-Cyclohexen-1-yl)ethyl]-3-methyl[1,2,4]triazolo[4,3-b]pyridazin-6-amine	C14 H19 N5	257.163	0.952	216815	1	0	0			DDA for preferred ion		216815
		1095.59	4.835	215152	0	0	0			No MS2		215152
		559.176	0.845	215095	0	0	0			No MS2		215095
	C15 H35 N7 O2	345.288	7.16	214935	0	0	0			DDA for preferred ion	214935
	C6 H5 Br N2 O3 S5	391.812	0.851	214824	0	0	0			No MS2	214824
	C33 H48 N7 O6 P S	701.313	4.845	214824	0	0	0			DDA for preferred ion	214824
Nandrolone cypionate	C26 H38 O3	398.283	2.802	214435	4	0	0			No MS2		214435
	C21 H44 Cl2 N O3 P S2	523.189	2.457	213833	1	0	0			DDA for preferred ion	213833
Allopregnanolone sulfate	C21 H34 O5 S	398.216	3.638	213700	1	0	0			No MS2		213700
	C23 H42 N6 S2	466.289	4.929	213429	0	0	0			DDA for preferred ion	213429
	C28 H6 N4 O4 P2 S4	651.875	0.748	213185	0	0	0			No MS2	213185
		1128.54	6.04	212883	0	0	0			No MS2		212883
	C27 H26 P2 S	444.121	2.305	212847	1	0	0			No MS2		212847
2,2'-Biquinoxaline	C16 H10 N4	258.092	1.453	212261	6	0	0			No MS2		212261
	C5 H18 N10 O2 P2	312.108	4.705	211768	18	0	0			No MS2		211768
	C16 H37 N3 O5 P2	413.221	2.4	211764	1	0	0			No MS2		211764
	C2 H2 Br Cl4 O8 P	403.744	0.805	211205	0	0	0			No MS2	211205
Acetophenone	C8 H8 O	120.058	0.979	210934	20	0	0			DDA for preferred ion		210934
	C8 H21 N8 O5 P	340.139	2.686	210740	8	0	0			No MS2		210740
		573.885	7.187	210438	0	0	0			No MS2		210438
	C23 H54 N7 O P3 S	569.335	0.963	209827	0	0	0			No MS2		209827
	C12 H36 N10 O7	432.273	2.095	208900	3	0	0			DDA for preferred ion	208900
	C30 H5 Cl N3 O18 P3	822.847	0.747	208559	0	0	0			No MS2	208559
N~2~-Butyryl-N~2~-({2'-[(4,5-dimethyl-1,2-oxazol-3-yl)sulfamoyl]-4-biphenylyl}methyl)-N-isopropylvalinamide	C30 H40 N4 O5 S	568.268	6.054	207767	2	0	0			No MS2		207767
		343.593	1.629	206934	0	0	0			DDA for preferred ion		206934
lotrafiban	C23 H32 N4 O4	428.243	1.136	206486	1	0	0			No MS2		206486
		980.584	7.585	206234	0	0	0			DDA for preferred ion	206234
	C29 H50 Cl N10 O6 P3	762.281	2.477	206027	0	0	0			DDA for preferred ion	206027
	C27 H49 N3 O12 P2	669.28	3.908	205746	1	0	0			DDA for preferred ion	205746
	C2 H3 N2 O3 P	133.987	0.647	204385	1	0	0			No MS2		204385
THREO-SPHINGOSINE, (-)-	C18 H37 N O2	299.282	1.156	203912	9	0	0			DDA for preferred ion		203912
blastmycin	C26 H36 N2 O9	520.242	6.819	203374	5	0	0			No MS2		203374
[truncated: 399 more rows]
