# Supplementary material for: Biomimetic Grapefruit-Derived Extracellular Vesicles for Safe and Targeted Delivery of Sodium Thiosulfate against Vascular Calcification
Source: ACS Nano. 2023 Dec 6;17(24):24773–89. doi: 10.1021/acsnano.3c05261 (PMC10753875; doi:10.1021/acsnano.3c05261)
Supplement: Supplementary file 3 — nn3c05261_si_003.xls [file nn3c05261_si_003.xls]

## Sheet: Sheet1
Mol ID	Name	MW	AlogP	Hdon	Hacc	OB (%)	Caco-2	BBB	DL	FASA-	TPSA	RBN	HL
MOL005785	Bergaptol	202.17	1.94	1	4	24.22	0.66	0.34	0.12	0.25	63.58	0
MOL001746	9-Octadecenamide, (9Z)-	281.54	6.23	2	2	31.2	1.26	1.07	0.14	0.19	43.09	15	4.84
MOL001406	Crocetin	328.44	4.58	2	4	35.3	0.54	-0.83	0.26	0.43	74.6	8	2.03
MOL000130	Camphor(D)	152.26	1.94	0	1	67.17	1.29	1.71	0.05	0.27	17.07	0	11.34
MOL000414	Caffeic acid	180.17	1.37	3	4	54.97	0.27	0.11	0.05	0	77.76	2	1.63
MOL000614	Osthole	244.31	3.74	0	3	38.75	1.15	0.85	0.13	0.32	39.44	3	2.67
MOL000432	alpha-Linolenic acid	278.48	5.95	1	2	45.01	1.21	0.84	0.15	0	37.3	13	5.54
MOL013331	Isomeranzin	260.31	2.64	0	4	42.78	0.69	0.36	0.15	0.31	56.51	4	2.93
MOL000676	Dibutyl phthalate	278.38	4.2	0	4	64.54	0.8	0.56	0.13	0.34	52.6	10	5.41
MOL001456	citric acid	192.14	-1.39	4	7	56.22	-1.11	-1.38	0.05	0.43	132.13	5	11.46
MOL003591	ar-curcumene	426.5	5.05	0	7	52.34	0.59	0.17	0.65	0.34	92.04	7	9.88
MOL007331	3-BHA	180.27	2.95	1	2	66.46	1.36	1.3	0.05	0.26	29.46	2	10.81
MOL002003	(-)-Caryophyllene oxide	220.39	3.52	0	1	32.67	1.58	1.76	0.13	0.28	12.53	0	6.51
MOL006174	Dehydro-alpha-lapachone	240.27	2.02	0	3	31.61	0.82	0.47	0.18	0	43.37	0	28.07
MOL000708	BENZALDEHYDE	106.13	1.59	0	1	32.63	1.32	1.66	0.01	0.44	17.07	1	12.07
MOL005903	Phenyl sulfide	186.29	3.95	0	0	49.97	1.79	1.88	0.05	0.51	25.3	2	8.23
MOL013194	isoyatein	400.46	3.75	0	7	48.16	0.75	0.19	0.65	0.24	72.45	7	8.77
MOL000771	(E)-p-Coumaric acid	164.17	1.64	2	3	43.29	0.46	0.13	0.04	0.45	57.53	2	4.43
MOL001099	p-Xylene	106.18	2.8	0	0	48.74	1.83	2.06	0.01	0.39	0	0	11.71
MOL001789	Isoliquiritigenin	256.27	2.9	3	4	85.32	0.44	-0.41	0.15	0.46	77.76	3	17.66
MOL003738	Benzoquinone	108.1	0.41	0	2	33.58	0.33	0.05	0.02	0.57	34.14	0	12.07
MOL010707	epsilon-Caprolactone	114.16	1.19	0	2	46.18	1.09	1.46	0.01	0.26	26.3	0	11.05
MOL008766	2,6-Di-tert-butyl-4-hydroxy-4-methyl-2,5-cyclohexadien-1-one	236.39	3.09	1	2	39.39	0.88	0.76	0.09	0.28	37.3	2	10.85
MOL001763	3-(2'-Hydroxyphenyl)-4-(3H)-quinazolinone	238.26	2.3	1	4	63.58	0.73	0.17	0.16	0.42	55.12	1	4
MOL001578	Acetophenone	120.16	1.57	0	1	48.19	1.36	1.54	0.02	0.45	17.07	1	25.2
MOL006597	2,5-Dihydroxyphenylacetic?acid	168.16	0.93	3	4	92.44	0.24	0	0.04	0.41	77.76	2	4.79
MOL002850	2,6-ditert-butyl-4-methylphenol	220.39	4.85	1	1	40.02	1.75	1.8	0.07	0.3	20.23	2	10.36
MOL001232	Virilon	288.47	3.33	1	2	12.93	0.68	0.29	0.35	0.26	37.3	0
