# Supplementary material for: Biomimetic Grapefruit-Derived Extracellular Vesicles for Safe and Targeted Delivery of Sodium Thiosulfate against Vascular Calcification
Source: ACS Nano. 2023 Dec 6;17(24):24773–89. doi: 10.1021/acsnano.3c05261 (PMC10753875; doi:10.1021/acsnano.3c05261)
Supplement: Supplementary file 4 — nn3c05261_si_004.xls [file nn3c05261_si_004.xls]

MolId	MolName	Target	Symbol
MOL005785	Bergaptol	Cytochrome P450 3A4	CYP3A4
MOL001746	9-Octadecenamide, (9Z)-	Prostaglandin G/H synthase 1	PTGS1
MOL001746	9-Octadecenamide, (9Z)-	Nuclear receptor coactivator 2	NCOA2
MOL001406	Crocetin	Muscarinic acetylcholine receptor M3	CHRM3
MOL001406	Crocetin	Muscarinic acetylcholine receptor M1	CHRM1
MOL001406	Crocetin	Alpha-1A adrenergic receptor	ADRA1A
MOL001406	Crocetin	Muscarinic acetylcholine receptor M2	CHRM2
MOL001406	Crocetin	Gamma-aminobutyric acid receptor subunit alpha-1	GABRA1
MOL001406	Crocetin	Nuclear receptor coactivator 2	NCOA2
MOL001406	Crocetin	Vascular cell adhesion protein 1	VCAM1
MOL000130	Camphor(D)	Muscarinic acetylcholine receptor M1	CHRM1
MOL000130	Camphor(D)	Muscarinic acetylcholine receptor M2	CHRM2
MOL000414	Caffeic acid	Prostaglandin G/H synthase 1	PTGS1
MOL000414	Caffeic acid	Alpha-2C adrenergic receptor	ADRA2C
MOL000414	Caffeic acid	Chymotrypsinogen B	CTRB1
MOL000614	Osthole	Prostaglandin G/H synthase 1	PTGS1
MOL000614	Osthole	Muscarinic acetylcholine receptor M3	CHRM3
MOL000614	Osthole	Muscarinic acetylcholine receptor M1	CHRM1
MOL000614	Osthole	Estrogen receptor	ESR1
MOL000614	Osthole	Gamma-aminobutyric acid receptor subunit alpha-1	GABRA1
MOL000614	Osthole	Serine/threonine-protein kinase Chk1	CHEK1
MOL000614	Osthole	Alpha-1A adrenergic receptor	ADRA1A
MOL000614	Osthole	Neuronal acetylcholine receptor subunit alpha-2	CHRNA2
MOL000614	Osthole	Carnitine O-palmitoyltransferase 1, liver isoform	CPT1A
MOL000432	alpha-Linolenic acid	Prostaglandin G/H synthase 1	PTGS1
MOL000432	alpha-Linolenic acid	Nuclear receptor coactivator 2	NCOA2
MOL000432	alpha-Linolenic acid	Retinoic acid receptor RXR-gamma	RXRG
MOL000432	alpha-Linolenic acid	Transient receptor potential cation channel subfamily V member 1	TRPV1
MOL000432	alpha-Linolenic acid	Transcription factor p65	RELA
MOL000432	alpha-Linolenic acid	Proliferating cell nuclear antigen	PCNA
MOL000432	alpha-Linolenic acid	Serum albumin	ALB
MOL000432	alpha-Linolenic acid	Myc proto-oncogene protein	MYC
MOL000432	alpha-Linolenic acid	Hepatocyte nuclear factor 4-alpha	HNF4A
MOL000432	alpha-Linolenic acid	Mitochondrial uncoupling protein 2	UCP2
MOL000432	alpha-Linolenic acid	Hepatocyte nuclear factor 1-alpha	HNF1A
MOL013331	Isomeranzin	Prostaglandin G/H synthase 1	PTGS1
MOL013331	Isomeranzin	Muscarinic acetylcholine receptor M3	CHRM3
MOL013331	Isomeranzin	Muscarinic acetylcholine receptor M1	CHRM1
MOL013331	Isomeranzin	Estrogen receptor	ESR1
MOL013331	Isomeranzin	Gamma-aminobutyric acid receptor subunit alpha-1	GABRA1
MOL000676	Dibutyl phthalate	Muscarinic acetylcholine receptor M3	CHRM3
MOL000676	Dibutyl phthalate	Muscarinic acetylcholine receptor M1	CHRM1
MOL000676	Dibutyl phthalate	Prostaglandin G/H synthase 1	PTGS1
MOL000676	Dibutyl phthalate	Glycogen synthase kinase-3 beta	GSK3B
MOL000676	Dibutyl phthalate	Alpha-1A adrenergic receptor	ADRA1A
MOL000676	Dibutyl phthalate	Muscarinic acetylcholine receptor M2	CHRM2
MOL000676	Dibutyl phthalate	Gamma-aminobutyric acid receptor subunit alpha-1	GABRA1
MOL001456	citric acid	Aldose reductase	AKR1B1
MOL001456	citric acid	Cathepsin D	CTSD
MOL001456	citric acid	Gamma-aminobutyric acid receptor subunit alpha-1	GABRA1
MOL001456	citric acid	Glutamate receptor 2	GRIA2
MOL003591	ar-curcumene	Trypsin-1	PRSS1
MOL003591	ar-curcumene	Nuclear receptor coactivator 2	NCOA2
MOL003591	ar-curcumene	Nuclear receptor coactivator 1	NCOA1
MOL007331	3-BHA	Muscarinic acetylcholine receptor M3	CHRM3
MOL007331	3-BHA	Muscarinic acetylcholine receptor M1	CHRM1
MOL007331	3-BHA	Alpha-2C adrenergic receptor	ADRA2C
MOL007331	3-BHA	Alpha-1A adrenergic receptor	ADRA1A
MOL007331	3-BHA	Muscarinic acetylcholine receptor M2	CHRM2
MOL007331	3-BHA	Neuronal acetylcholine receptor subunit alpha-2	CHRNA2
MOL002003	(-)-Caryophyllene?oxide	Muscarinic acetylcholine receptor M3	CHRM3
MOL002003	(-)-Caryophyllene?oxide	Muscarinic acetylcholine receptor M1	CHRM1
MOL002003	(-)-Caryophyllene?oxide	Acetylcholinesterase	ACHE
MOL002003	(-)-Caryophyllene?oxide	Muscarinic acetylcholine receptor M2	CHRM2
MOL002003	(-)-Caryophyllene?oxide	Gamma-aminobutyric acid receptor subunit alpha-1	GABRA1
MOL006174	Dehydro-alpha-lapachone	Prostaglandin G/H synthase 1	PTGS1
MOL006174	Dehydro-alpha-lapachone	Muscarinic acetylcholine receptor M3	CHRM3
MOL006174	Dehydro-alpha-lapachone	Muscarinic acetylcholine receptor M1	CHRM1
MOL006174	Dehydro-alpha-lapachone	Estrogen receptor	ESR1
MOL006174	Dehydro-alpha-lapachone	Androgen receptor	AR
MOL006174	Dehydro-alpha-lapachone	Peroxisome proliferator activated receptor gamma	PPARG
MOL006174	Dehydro-alpha-lapachone	Acetylcholinesterase	ACHE
MOL006174	Dehydro-alpha-lapachone	Gamma-aminobutyric acid receptor subunit alpha-1	GABRA1
MOL006174	Dehydro-alpha-lapachone	Glycogen synthase kinase-3 beta	GSK3B
MOL000708	BENZALDEHYDE	Alcohol dehydrogenase 1B	ADH1B
MOL005903	Phenyl sulfide	Prostaglandin G/H synthase 1	PTGS1
MOL013194	isoyatein	Prostaglandin G/H synthase 1	PTGS1
MOL013194	isoyatein	Coagulation factor VII	F7
MOL013194	isoyatein	Nuclear receptor coactivator 1	NCOA1
MOL013194	isoyatein	cAMP and cAMP-inhibited cGMP 3',5'-cyclic phosphodiesterase 10A	PDE10A
MOL000771	(E)-p-Coumaric acid	Prostaglandin G/H synthase 1	PTGS1
MOL000771	(E)-p-Coumaric acid	Chymotrypsinogen B	CTRB1
MOL000771	(E)-p-Coumaric acid	Nitric oxide synthase, endothelial	NOS3
MOL000771	(E)-p-Coumaric acid	Tyrosinase	TYR
MOL000771	(E)-p-Coumaric acid	C-C motif chemokine 16	CCL16
MOL001099	p-Xylene	Alcohol dehydrogenase 1B	ADH1B
MOL001099	p-Xylene	Progesterone receptor	PGR
MOL001099	p-Xylene	Mineralocorticoid receptor	NR3C2
MOL001099	p-Xylene	Glucocorticoid receptor	NR3C1
MOL001099	p-Xylene	Nuclear receptor coactivator 2	NCOA2
MOL001099	p-Xylene	Nuclear receptor coactivator 1	NCOA1
MOL001099	p-Xylene	Cytochrome P450 2D6	CYP2D6
MOL001789	Isoliquiritigenin	Prostaglandin G/H synthase 1	PTGS1
MOL001789	Isoliquiritigenin	Estrogen receptor	ESR1
MOL001789	Isoliquiritigenin	Peroxisome proliferator activated receptor gamma	PPARG
MOL001789	Isoliquiritigenin	Estrogen receptor beta	ESR2
MOL001789	Isoliquiritigenin	Glycogen synthase kinase-3 beta	GSK3B
MOL001789	Isoliquiritigenin	Androgen receptor	AR
MOL001789	Isoliquiritigenin	Nuclear receptor coactivator 2	NCOA2
MOL001789	Isoliquiritigenin	Proto-oncogene c-Fos	FOS
MOL001789	Isoliquiritigenin	E-selectin	SELE
MOL001789	Isoliquiritigenin	Vascular cell adhesion protein 1	VCAM1
MOL001789	Isoliquiritigenin	Gamma-aminobutyric acid type B receptor subunit 1	GABBR1
MOL001789	Isoliquiritigenin	Tyrosinase	TYR
MOL001789	Isoliquiritigenin	Junctional adhesion molecule A	F11R
MOL001789	Isoliquiritigenin	Solute carrier family 2, facilitated glucose transporter member 1	SLC2A1
MOL003738	Benzoquinone	Gamma-aminobutyric acid receptor subunit alpha-1	GABRA1
MOL003738	Benzoquinone	Alcohol dehydrogenase 1B	ADH1B
MOL010707	epsilon-Caprolactone	Alcohol dehydrogenase 1B	ADH1B
MOL008766	2,6-Di-tert-butyl-4-hydroxy-4-methyl-2,5-cyclohexadien-1-one	Muscarinic acetylcholine receptor M3	CHRM3
MOL008766	2,6-Di-tert-butyl-4-hydroxy-4-methyl-2,5-cyclohexadien-1-one	Muscarinic acetylcholine receptor M1	CHRM1
MOL008766	2,6-Di-tert-butyl-4-hydroxy-4-methyl-2,5-cyclohexadien-1-one	Acetylcholinesterase	ACHE
MOL008766	2,6-Di-tert-butyl-4-hydroxy-4-methyl-2,5-cyclohexadien-1-one	Muscarinic acetylcholine receptor M2	CHRM2
MOL008766	2,6-Di-tert-butyl-4-hydroxy-4-methyl-2,5-cyclohexadien-1-one	Gamma-aminobutyric acid receptor subunit alpha-1	GABRA1
MOL001763	3-(2'-Hydroxyphenyl)-4-(3H)-quinazolinone	Prostaglandin G/H synthase 1	PTGS1
MOL001763	3-(2'-Hydroxyphenyl)-4-(3H)-quinazolinone	Muscarinic acetylcholine receptor M3	CHRM3
MOL001763	3-(2'-Hydroxyphenyl)-4-(3H)-quinazolinone	Muscarinic acetylcholine receptor M1	CHRM1
MOL001763	3-(2'-Hydroxyphenyl)-4-(3H)-quinazolinone	Gamma-aminobutyric acid receptor subunit alpha-1	GABRA1
MOL001578	Acetophenone	Alcohol dehydrogenase 1B	ADH1B
MOL006597	2,5-Dihydroxyphenylacetic?acid	Prostaglandin G/H synthase 1	PTGS1
MOL006597	2,5-Dihydroxyphenylacetic?acid	Alpha-2C adrenergic receptor	ADRA2C
MOL006597	2,5-Dihydroxyphenylacetic?acid	Chymotrypsinogen B	CTRB1
MOL002850	2,6-ditert-butyl-4-methylphenol	Muscarinic acetylcholine receptor M3	CHRM3
MOL002850	2,6-ditert-butyl-4-methylphenol	Muscarinic acetylcholine receptor M1	CHRM1
MOL002850	2,6-ditert-butyl-4-methylphenol	Alpha-1A adrenergic receptor	ADRA1A
MOL002850	2,6-ditert-butyl-4-methylphenol	Muscarinic acetylcholine receptor M2	CHRM2
