# Supplementary material for: Biomimetic Grapefruit-Derived Extracellular Vesicles for Safe and Targeted Delivery of Sodium Thiosulfate against Vascular Calcification
Source: ACS Nano. 2023 Dec 6;17(24):24773–89. doi: 10.1021/acsnano.3c05261 (PMC10753875; doi:10.1021/acsnano.3c05261)
Supplement: Supplementary file 5 — nn3c05261_si_005.xls [file nn3c05261_si_005.xls]

#node1	node2	node1_string_id	node2_string_id	neighborhood_on_chromosome	gene_fusion	phylogenetic_cooccurrence	homology	coexpression	experimentally_determined_interaction	database_annotated	automated_textmining	combined_score
ALB	NR3C1	9606.ENSP00000295897	9606.ENSP00000231509	0	0	0	0	0.052	0.176	0	0.582	0.645
ALB	PPARG	9606.ENSP00000295897	9606.ENSP00000287820	0	0	0	0	0.058	0.058	0	0.727	0.737
ALB	VCAM1	9606.ENSP00000295897	9606.ENSP00000294728	0	0	0	0	0	0	0	0.668	0.668
ALB	NR3C2	9606.ENSP00000295897	9606.ENSP00000350815	0	0	0	0	0.052	0.058	0	0.492	0.506
ALB	PGR	9606.ENSP00000295897	9606.ENSP00000325120	0	0	0	0	0.052	0.058	0	0.530	0.544
ALB	ESR2	9606.ENSP00000295897	9606.ENSP00000343925	0	0	0	0	0.052	0.058	0	0.537	0.550
ALB	TRPV1	9606.ENSP00000295897	9606.ENSP00000459962	0	0	0	0	0	0	0	0.579	0.579
ALB	AR	9606.ENSP00000295897	9606.ENSP00000363822	0	0	0	0	0.052	0.058	0	0.569	0.582
ALB	SELE	9606.ENSP00000295897	9606.ENSP00000331736	0	0	0	0	0	0	0	0.661	0.662
ALB	FOS	9606.ENSP00000295897	9606.ENSP00000306245	0	0	0	0	0	0	0	0.671	0.671
ALB	NOS3	9606.ENSP00000295897	9606.ENSP00000297494	0	0	0	0	0.062	0	0	0.683	0.690
ALB	ESR1	9606.ENSP00000295897	9606.ENSP00000405330	0	0	0	0	0.062	0.058	0	0.681	0.693
ALB	HNF4A	9606.ENSP00000295897	9606.ENSP00000312987	0	0	0	0	0.121	0	0	0.674	0.701
ALB	CYP3A4	9606.ENSP00000295897	9606.ENSP00000337915	0	0	0	0	0.064	0	0	0.748	0.754
ALB	MYC	9606.ENSP00000295897	9606.ENSP00000479618	0	0	0	0	0	0	0	0.797	0.797
AR	NR3C1	9606.ENSP00000363822	9606.ENSP00000231509	0	0	0	0.816	0	0.213	0.900	0.834	0.930
AR	FOS	9606.ENSP00000363822	9606.ENSP00000306245	0	0	0	0	0.054	0.176	0	0.512	0.587
AR	HNF4A	9606.ENSP00000363822	9606.ENSP00000312987	0	0	0	0.616	0.062	0.354	0	0.713	0.539
AR	PGR	9606.ENSP00000363822	9606.ENSP00000325120	0	0	0	0.813	0.069	0	0.600	0.908	0.677
AR	CYP3A4	9606.ENSP00000363822	9606.ENSP00000337915	0	0	0	0	0	0.073	0	0.455	0.473
AR	NR3C2	9606.ENSP00000363822	9606.ENSP00000350815	0	0	0	0.779	0.062	0.213	0.600	0.705	0.728
AR	ESR1	9606.ENSP00000363822	9606.ENSP00000405330	0	0	0	0.656	0.062	0.213	0	0.984	0.490
AR	MYC	9606.ENSP00000363822	9606.ENSP00000479618	0	0	0	0	0	0.069	0	0.832	0.837
CYP3A4	NR3C1	9606.ENSP00000337915	9606.ENSP00000231509	0	0	0	0	0	0.073	0	0.582	0.596
CYP3A4	PPARG	9606.ENSP00000337915	9606.ENSP00000287820	0	0	0	0	0.053	0.073	0	0.413	0.439
CYP3A4	HNF4A	9606.ENSP00000337915	9606.ENSP00000312987	0	0	0	0	0.168	0	0	0.699	0.739
CYP3A4	PGR	9606.ENSP00000337915	9606.ENSP00000325120	0	0	0	0	0	0.073	0	0.398	0.418
CYP3A4	ESR1	9606.ENSP00000337915	9606.ENSP00000405330	0	0	0	0	0.049	0.073	0	0.621	0.637
ESR1	NR3C1	9606.ENSP00000405330	9606.ENSP00000231509	0	0	0	0.660	0	0	0.900	0.890	0.930
ESR1	NOS3	9606.ENSP00000405330	9606.ENSP00000297494	0	0	0	0	0	0.345	0.900	0.985	0.998
ESR1	FOS	9606.ENSP00000405330	9606.ENSP00000306245	0	0	0	0	0	0.422	0.900	0.983	0.998
ESR1	HNF4A	9606.ENSP00000405330	9606.ENSP00000312987	0	0	0	0.651	0.062	0.301	0	0.778	0.500
ESR1	PGR	9606.ENSP00000405330	9606.ENSP00000325120	0	0	0	0.679	0.102	0.825	0.600	0.965	0.952
ESR1	ESR2	9606.ENSP00000405330	9606.ENSP00000343925	0	0	0	0.925	0	0.873	0.900	0.991	0.987
ESR1	MYC	9606.ENSP00000405330	9606.ENSP00000479618	0	0	0	0	0	0.644	0.600	0.825	0.973
ESR2	NOS3	9606.ENSP00000343925	9606.ENSP00000297494	0	0	0	0	0	0.067	0.900	0.851	0.984
ESR2	FOS	9606.ENSP00000343925	9606.ENSP00000306245	0	0	0	0	0	0.182	0.800	0.836	0.970
ESR2	MYC	9606.ENSP00000343925	9606.ENSP00000479618	0	0	0	0	0	0.069	0	0.608	0.619
FOS	NR3C1	9606.ENSP00000306245	9606.ENSP00000231509	0	0	0	0	0.054	0.225	0.900	0.677	0.973
FOS	PPARG	9606.ENSP00000306245	9606.ENSP00000287820	0	0	0	0	0	0.082	0.900	0.605	0.960
FOS	NOS3	9606.ENSP00000306245	9606.ENSP00000297494	0	0	0	0	0	0	0	0.467	0.467
FOS	PGR	9606.ENSP00000306245	9606.ENSP00000325120	0	0	0	0	0	0.082	0	0.497	0.519
FOS	HNF4A	9606.ENSP00000306245	9606.ENSP00000312987	0	0	0	0	0	0.076	0	0.517	0.534
FOS	TRPV1	9606.ENSP00000306245	9606.ENSP00000459962	0	0	0	0	0	0	0	0.666	0.666
FOS	MYC	9606.ENSP00000306245	9606.ENSP00000479618	0	0	0	0	0.065	0.129	0.900	0.861	0.987
HNF4A	NR3C1	9606.ENSP00000312987	9606.ENSP00000231509	0	0	0	0.614	0.062	0.352	0	0.662	0.524
HNF4A	MYC	9606.ENSP00000312987	9606.ENSP00000479618	0	0	0	0	0	0.270	0	0.756	0.814
MYC	NR3C1	9606.ENSP00000479618	9606.ENSP00000231509	0	0	0	0	0	0.069	0	0.562	0.575
MYC	PPARG	9606.ENSP00000479618	9606.ENSP00000287820	0	0	0	0	0	0.069	0	0.638	0.648
MYC	PGR	9606.ENSP00000479618	9606.ENSP00000325120	0	0	0	0	0	0.291	0	0.603	0.706
NOS3	PPARG	9606.ENSP00000297494	9606.ENSP00000287820	0	0	0	0	0.052	0.067	0	0.673	0.686
NOS3	VCAM1	9606.ENSP00000297494	9606.ENSP00000294728	0	0	0	0	0	0	0	0.757	0.757
NOS3	NR3C2	9606.ENSP00000297494	9606.ENSP00000350815	0	0	0	0	0.062	0.067	0	0.451	0.477
NOS3	TRPV1	9606.ENSP00000297494	9606.ENSP00000459962	0	0	0	0	0	0	0	0.546	0.547
NOS3	PTGS1	9606.ENSP00000297494	9606.ENSP00000354612	0	0	0	0	0.048	0.142	0	0.501	0.556
NOS3	SELE	9606.ENSP00000297494	9606.ENSP00000331736	0	0	0	0	0.079	0	0	0.681	0.693
NR3C1	PPARG	9606.ENSP00000231509	9606.ENSP00000287820	0	0	0	0.578	0.062	0.270	0	0.745	0.507
NR3C1	PGR	9606.ENSP00000231509	9606.ENSP00000325120	0	0	0	0.839	0	0	0.600	0.862	0.655
NR3C1	NR3C2	9606.ENSP00000231509	9606.ENSP00000350815	0	0	0	0.861	0	0.486	0.600	0.968	0.814
NR3C2	PGR	9606.ENSP00000350815	9606.ENSP00000325120	0	0	0	0.809	0.062	0	0.600	0.678	0.658
PPARG	SELE	9606.ENSP00000287820	9606.ENSP00000331736	0	0	0	0	0.051	0.076	0	0.459	0.484
PPARG	TRPV1	9606.ENSP00000287820	9606.ENSP00000459962	0	0	0	0	0	0	0	0.518	0.518
PPARG	PTGS1	9606.ENSP00000287820	9606.ENSP00000354612	0	0	0	0	0.062	0.056	0	0.507	0.525
PPARG	VCAM1	9606.ENSP00000287820	9606.ENSP00000294728	0	0	0	0	0.062	0	0	0.606	0.615
SELE	VCAM1	9606.ENSP00000331736	9606.ENSP00000294728	0	0	0	0	0.122	0	0	0.916	0.924
