# Supplementary material for: Biomimetic Grapefruit-Derived Extracellular Vesicles for Safe and Targeted Delivery of Sodium Thiosulfate against Vascular Calcification
Source: ACS Nano. 2023 Dec 6;17(24):24773–89. doi: 10.1021/acsnano.3c05261 (PMC10753875; doi:10.1021/acsnano.3c05261)
Supplement: Supplementary file 6 — nn3c05261_si_006.xls [file nn3c05261_si_006.xls]

## Sheet: Table5.GO-BP
	ID	Description	Gene Ratio	Bg Ratio	p value	p.adjust	q value	gene ID	Count
GO:0030522	GO:0030522	intracellular receptor signaling pathway	0.470588	264/18800	2.96413e-11	3.57474e-08	1.60375e-08	2099/2908/5468/367/5241/3172/2100/4306	8
GO:0009755	GO:0009755	hormone-mediated signaling pathway	0.411765	190/18800	1.72118e-10	1.03787e-07	4.65623e-08	2099/2908/5468/367/5241/2100/4306	7
GO:0030518	GO:0030518	intracellular steroid hormone receptor signaling pathway	0.352941	115/18800	5.38014e-10	2.16282e-07	9.70313e-08	2099/2908/367/5241/2100/4306	6
GO:0043401	GO:0043401	steroid hormone mediated signaling pathway	0.352941	135/18800	1.42194e-09	4.28714e-07	1.92336e-07	2099/2908/367/5241/2100/4306	6
GO:0048545	GO:0048545	response to steroid hormone	0.411765	330/18800	8.05902e-09	1.94384e-06	8.72071e-07	2353/2099/2908/367/5241/2100/4306	7
GO:0071383	GO:0071383	cellular response to steroid hormone stimulus	0.352941	203/18800	1.65001e-08	3.31652e-06	1.4879e-06	2099/2908/367/5241/2100/4306	6
GO:0060745	GO:0060745	mammary gland branching involved in pregnancy	0.176471	7/18800	2.14463e-08	3.6949e-06	1.65766e-06	2099/367/5241	3
GO:1902895	GO:1902895	positive regulation of miRNA transcription	0.235294	45/18800	6.66205e-08	1.0043e-05	4.50565e-06	2353/2908/5468/4609	4
GO:0007548	GO:0007548	sex differentiation	0.352941	281/18800	1.13934e-07	1.52672e-05	6.84937e-06	2099/4846/367/4609/5241/3172	6
GO:1902893	GO:1902893	regulation of miRNA transcription	0.235294	59/18800	2.01929e-07	2.3707e-05	1.06358e-05	2353/2908/5468/4609	4
GO:0061614	GO:0061614	miRNA transcription	0.235294	60/18800	2.16233e-07	2.3707e-05	1.06358e-05	2353/2908/5468/4609	4
GO:0071391	GO:0071391	cellular response to estrogen stimulus	0.176471	16/18800	3.4142e-07	3.43127e-05	1.53939e-05	2099/367/4609	3
GO:0008217	GO:0008217	regulation of blood pressure	0.294118	183/18800	4.65658e-07	4.31987e-05	1.93804e-05	4846/5468/367/7442/5742	5
GO:0030728	GO:0030728	ovulation	0.176471	23/18800	1.07553e-06	8.64723e-05	3.87944e-05	4846/4609/5241	3
GO:0060444	GO:0060444	branching involved in mammary gland duct morphogenesis	0.176471	23/18800	1.07553e-06	8.64723e-05	3.87944e-05	2099/367/5241	3
GO:0008406	GO:0008406	gonad development	0.294118	226/18800	1.32111e-06	9.50713e-05	4.26522e-05	2099/4846/367/4609/5241	5
GO:0048608	GO:0048608	reproductive structure development	0.352941	433/18800	1.43888e-06	9.50713e-05	4.26522e-05	2099/4846/5468/367/4609/5241	6
GO:0045137	GO:0045137	development of primary sexual characteristics	0.294118	231/18800	1.47134e-06	9.50713e-05	4.26522e-05	2099/4846/367/4609/5241	5
GO:0061458	GO:0061458	reproductive system development	0.352941	436/18800	1.49781e-06	9.50713e-05	4.26522e-05	2099/4846/5468/367/4609/5241	6
GO:0008585	GO:0008585	female gonad development	0.235294	105/18800	2.06748e-06	0.000124669	5.59308e-05	2099/4846/4609/5241	4
GO:0046545	GO:0046545	development of primary female sexual characteristics	0.235294	109/18800	2.40081e-06	0.000134634	6.04013e-05	2099/4846/4609/5241	4
GO:0060603	GO:0060603	mammary gland duct morphogenesis	0.176471	30/18800	2.45601e-06	0.000134634	6.04013e-05	2099/367/5241	3
GO:0046660	GO:0046660	female sex differentiation	0.235294	124/18800	4.01491e-06	0.000210521	9.44469e-05	2099/4846/4609/5241	4
GO:0048511	GO:0048511	rhythmic process	0.294118	297/18800	5.03836e-06	0.000253178	0.000113584	2099/4846/5468/5241/3172	5
GO:0060443	GO:0060443	mammary gland morphogenesis	0.176471	44/18800	7.94923e-06	0.000383471	0.000172038	2099/367/5241	3
GO:0048754	GO:0048754	branching morphogenesis of an epithelial tube	0.235294	153/18800	9.24309e-06	0.000428737	0.000192346	2099/367/4609/5241	4
GO:0022602	GO:0022602	ovulation cycle process	0.176471	49/18800	1.10275e-05	0.00049256	0.000220979	2099/4846/5241	3
GO:0030520	GO:0030520	intracellular estrogen receptor signaling pathway	0.176471	54/18800	1.48047e-05	0.00063766	0.000286076	2099/367/2100	3
GO:0060135	GO:0060135	maternal process involved in female pregnancy	0.176471	58/18800	1.83758e-05	0.000760315	0.000341103	2099/367/5241	3
GO:0007565	GO:0007565	female pregnancy	0.235294	185/18800	1.95437e-05	0.000760315	0.000341103	2353/2099/367/5241	4
GO:0061138	GO:0061138	morphogenesis of a branching epithelium	0.235294	185/18800	1.95437e-05	0.000760315	0.000341103	2099/367/4609/5241	4
GO:1901654	GO:1901654	response to ketone	0.235294	190/18800	2.17022e-05	0.000817902	0.000366939	2353/2908/367/4609	4
GO:0001763	GO:0001763	morphogenesis of a branching structure	0.235294	199/18800	2.6023e-05	0.000951024	0.000426662	2099/367/4609/5241	4
GO:0002064	GO:0002064	epithelial cell development	0.235294	203/18800	2.81336e-05	0.000967391	0.000434005	2099/367/5241/3172	4
GO:0044703	GO:0044703	multi-organism reproductive process	0.235294	205/18800	2.92348e-05	0.000967391	0.000434005	2353/2099/367/5241	4
GO:0043627	GO:0043627	response to estrogen	0.176471	68/18800	2.96795e-05	0.000967391	0.000434005	2099/367/4609	3
GO:0061180	GO:0061180	mammary gland epithelium development	0.176471	68/18800	2.96795e-05	0.000967391	0.000434005	2099/367/5241	3
GO:0048732	GO:0048732	gland development	0.294118	431/18800	3.0491e-05	0.00096769	0.000434138	2099/367/4609/5241/3172	5
GO:0042698	GO:0042698	ovulation cycle	0.176471	70/18800	3.23817e-05	0.000998546	0.000447981	2099/4846/5241	3
GO:0044706	GO:0044706	multi-multicellular organism process	0.235294	213/18800	3.3959e-05	0.000998546	0.000447981	2353/2099/367/5241	4
GO:0001542	GO:0001542	ovulation from ovarian follicle	0.117647	10/18800	3.44858e-05	0.000998546	0.000447981	4846/5241	2
GO:0050673	GO:0050673	epithelial cell proliferation	0.294118	443/18800	3.47752e-05	0.000998546	0.000447981	2099/5468/367/4609/5241	5
GO:0071394	GO:0071394	cellular response to testosterone stimulus	0.117647	11/18800	4.21269e-05	0.00118151	0.000530067	367/4609	2
GO:0009991	GO:0009991	response to extracellular stimulus	0.294118	479/18800	5.04935e-05	0.00132464	0.00059428	213/2353/5468/7442/7412	5
GO:0014745	GO:0014745	negative regulation of muscle adaptation	0.117647	12/18800	5.05254e-05	0.00132464	0.00059428	4846/5468	2
GO:0060736	GO:0060736	prostate gland growth	0.117647	12/18800	5.05254e-05	0.00132464	0.00059428	2099/367	2
GO:0060395	GO:0060395	SMAD protein signal transduction	0.176471	83/18800	5.39591e-05	0.00138457	0.000621164	2353/5468/3172	3
GO:0009636	GO:0009636	response to toxic substance	0.235294	247/18800	6.04944e-05	0.00151992	0.000681889	213/2353/4846/5742	4
GO:1901655	GO:1901655	cellular response to ketone	0.176471	94/18800	7.82377e-05	0.00190935	0.0008566	2908/367/4609	3
GO:0051091	GO:0051091	positive regulation of DNA-binding transcription factor activity	0.235294	265/18800	7.9485e-05	0.00190935	0.0008566	2099/5468/367/2100	4
GO:0003073	GO:0003073	regulation of systemic arterial blood pressure	0.176471	95/18800	8.07437e-05	0.00190935	0.0008566	4846/367/7442	3
GO:0098869	GO:0098869	cellular oxidant detoxification	0.176471	100/18800	9.40636e-05	0.00218155	0.000978719	213/4846/5742	3
GO:0060965	GO:0060965	negative regulation of miRNA-mediated gene silencing	0.117647	18/18800	0.000116754	0.0026567	0.00119189	2099/5468	2
GO:0060149	GO:0060149	negative regulation of post-transcriptional gene silencing	0.117647	19/18800	0.00013042	0.00271184	0.00121662	2099/5468	2
GO:0060749	GO:0060749	mammary gland alveolus development	0.117647	19/18800	0.00013042	0.00271184	0.00121662	2099/367	2
GO:0060967	GO:0060967	negative regulation of gene silencing by RNA	0.117647	19/18800	0.00013042	0.00271184	0.00121662	2099/5468	2
GO:0061377	GO:0061377	mammary gland lobule development	0.117647	19/18800	0.00013042	0.00271184	0.00121662	2099/367	2
GO:1900369	GO:1900369	negative regulation of post-transcriptional gene silencing by RNA	0.117647	19/18800	0.00013042	0.00271184	0.00121662	2099/5468	2
GO:1990748	GO:1990748	cellular detoxification	0.176471	115/18800	0.000142429	0.00291136	0.00130613	213/4846/5742	3
GO:0022612	GO:0022612	gland morphogenesis	0.176471	123/18800	0.000173791	0.00338051	0.00151661	2099/367/5241	3
GO:0032355	GO:0032355	response to estradiol	0.176471	123/18800	0.000173791	0.00338051	0.00151661	2099/4609/2100	3
GO:0097237	GO:0097237	cellular response to toxic substance	0.176471	123/18800	0.000173791	0.00338051	0.00151661	213/4846/5742	3
GO:0060562	GO:0060562	epithelial tube morphogenesis	0.235294	328/18800	0.000180912	0.00346316	0.00155369	2099/367/4609/5241	4
GO:0032496	GO:0032496	response to lipopolysaccharide	0.235294	333/18800	0.000191716	0.00361265	0.00162076	2353/4846/6401/7412	4
GO:0030810	GO:0030810	positive regulation of nucleotide biosynthetic process	0.117647	25/18800	0.000228078	0.00411742	0.00184722	4846/4609	2
GO:1900373	GO:1900373	positive regulation of purine nucleotide biosynthetic process	0.117647	25/18800	0.000228078	0.00411742	0.00184722	4846/4609	2
GO:0030879	GO:0030879	mammary gland development	0.176471	135/18800	0.000228746	0.00411742	0.00184722	2099/367/5241	3
GO:0002237	GO:0002237	response to molecule of bacterial origin	0.235294	354/18800	0.000242258	0.00429652	0.00192757	2353/4846/6401/7412	4
GO:0060740	GO:0060740	prostate gland epithelium morphogenesis	0.117647	26/18800	0.000246953	0.00431632	0.00193645	2099/367	2
GO:0060512	GO:0060512	prostate gland morphogenesis	0.117647	28/18800	0.000286921	0.00489287	0.00219511	2099/367	2
GO:0062013	GO:0062013	positive regulation of small molecule metabolic process	0.176471	146/18800	0.000288055	0.00489287	0.00219511	4846/5468/4609	3
GO:0008209	GO:0008209	androgen metabolic process	0.117647	29/18800	0.00030801	0.0051521	0.00231141	2099/1576	2
GO:0098754	GO:0098754	detoxification	0.176471	150/18800	0.00031186	0.0051521	0.00231141	213/4846/5742	3
GO:0050678	GO:0050678	regulation of epithelial cell proliferation	0.235294	382/18800	0.000323804	0.00527712	0.0023675	5468/367/4609/5241	4
GO:0007292	GO:0007292	female gamete generation	0.176471	158/18800	0.000363211	0.00584043	0.00262022	4846/4609/5241	3
GO:0050901	GO:0050901	leukocyte tethering or rolling	0.117647	33/18800	0.000399714	0.00634283	0.00284561	6401/7412	2
GO:0009410	GO:0009410	response to xenobiotic stimulus	0.235294	411/18800	0.000427418	0.00669437	0.00300332	2353/4609/1576/3172	4
GO:0071466	GO:0071466	cellular response to xenobiotic stimulus	0.176471	168/18800	0.000434693	0.00672103	0.00301528	4609/1576/3172	3
GO:0048660	GO:0048660	regulation of smooth muscle cell proliferation	0.176471	170/18800	0.000449996	0.00686956	0.00308192	4846/5468/4609	3
GO:0048659	GO:0048659	smooth muscle cell proliferation	0.176471	173/18800	0.000473593	0.00708966	0.00318066	4846/5468/4609	3
GO:0030224	GO:0030224	monocyte differentiation	0.117647	36/18800	0.000476171	0.00708966	0.00318066	5468/4609	2
GO:0009266	GO:0009266	response to temperature stimulus	0.176471	180/18800	0.000531717	0.00782013	0.00350838	2353/4846/7442	3
GO:0031667	GO:0031667	response to nutrient levels	0.235294	446/18800	0.000581889	0.00834684	0.00374468	213/5468/7442/7412	4
GO:0010863	GO:0010863	positive regulation of phospholipase C activity	0.117647	40/18800	0.000588293	0.00834684	0.00374468	2099/6401	2
GO:0071392	GO:0071392	cellular response to estradiol stimulus	0.117647	40/18800	0.000588293	0.00834684	0.00374468	2099/2100	2
GO:0051090	GO:0051090	regulation of DNA-binding transcription factor activity	0.235294	452/18800	0.000611895	0.00856861	0.00384417	2099/5468/367/2100	4
GO:0033574	GO:0033574	response to testosterone	0.117647	41/18800	0.000618133	0.00856861	0.00384417	367/4609	2
GO:0060964	GO:0060964	regulation of miRNA-mediated gene silencing	0.117647	42/18800	0.000648695	0.00869251	0.00389976	2099/5468	2
GO:1900274	GO:1900274	regulation of phospholipase C activity	0.117647	42/18800	0.000648695	0.00869251	0.00389976	2099/6401	2
GO:1900371	GO:1900371	regulation of purine nucleotide biosynthetic process	0.117647	42/18800	0.000648695	0.00869251	0.00389976	4846/4609	2
GO:0030808	GO:0030808	regulation of nucleotide biosynthetic process	0.117647	43/18800	0.000679977	0.00901156	0.00404289	4846/4609	2
GO:0045981	GO:0045981	positive regulation of nucleotide metabolic process	0.117647	44/18800	0.000711978	0.00903838	0.00405492	4846/4609	2
GO:0060147	GO:0060147	regulation of post-transcriptional gene silencing	0.117647	44/18800	0.000711978	0.00903838	0.00405492	2099/5468	2
GO:1900368	GO:1900368	regulation of post-transcriptional gene silencing by RNA	0.117647	44/18800	0.000711978	0.00903838	0.00405492	2099/5468	2
GO:1900544	GO:1900544	positive regulation of purine nucleotide metabolic process	0.117647	44/18800	0.000711978	0.00903838	0.00405492	4846/4609	2
GO:0048806	GO:0048806	genitalia development	0.117647	46/18800	0.000778134	0.00967453	0.00434032	2099/367	2
GO:0060966	GO:0060966	regulation of gene silencing by RNA	0.117647	46/18800	0.000778134	0.00967453	0.00434032	2099/5468	2
GO:0045776	GO:0045776	negative regulation of blood pressure	0.117647	47/18800	0.000812286	0.00989512	0.00443929	4846/7442	2
GO:0046717	GO:0046717	acid secretion	0.117647	47/18800	0.000812286	0.00989512	0.00443929	4609/7442	2
GO:0002573	GO:0002573	myeloid leukocyte differentiation	0.176471	210/18800	0.000832296	0.00996489	0.00447059	2353/5468/4609	3
GO:1901652	GO:1901652	response to peptide	0.235294	491/18800	0.000834539	0.00996489	0.00447059	5468/4609/7442/7412	4
GO:0048146	GO:0048146	positive regulation of fibroblast proliferation	0.117647	48/18800	0.000847152	0.0100163	0.00449367	2099/4609	2
GO:0010817	GO:0010817	regulation of hormone levels	0.235294	496/18800	0.000866737	0.0101484	0.00455292	2099/5468/1576/3172	4
GO:0030850	GO:0030850	prostate gland development	0.117647	49/18800	0.000882732	0.0102363	0.00459235	2099/367	2
GO:0007157	GO:0007157	heterophilic cell-cell adhesion via plasma membrane cell adhesion molecules	0.117647	51/18800	0.000956027	0.0108771	0.00487982	6401/7412	2
GO:0060688	GO:0060688	regulation of morphogenesis of a branching structure	0.117647	51/18800	0.000956027	0.0108771	0.00487982	2099/367	2
GO:0072132	GO:0072132	mesenchyme morphogenesis	0.117647	53/18800	0.00103216	0.0116335	0.00521919	4846/4609	2
GO:0010518	GO:0010518	positive regulation of phospholipase activity	0.117647	55/18800	0.00111113	0.0124076	0.00556646	2099/6401	2
GO:0033002	GO:0033002	muscle cell proliferation	0.176471	233/18800	0.00112388	0.0124348	0.00557868	4846/5468/4609	3
GO:0061756	GO:0061756	leukocyte adhesion to vascular endothelial cell	0.117647	56/18800	0.00115167	0.0125153	0.00561478	6401/7412	2
GO:0097305	GO:0097305	response to alcohol	0.176471	235/18800	0.0011519	0.0125153	0.00561478	2353/4609/7412	3
GO:0001541	GO:0001541	ovarian follicle development	0.117647	57/18800	0.00119291	0.0127314	0.00571175	2099/4609	2
GO:0043388	GO:0043388	positive regulation of DNA binding	0.117647	57/18800	0.00119291	0.0127314	0.00571175	5468/4609	2
GO:0031668	GO:0031668	cellular response to extracellular stimulus	0.176471	245/18800	0.0012987	0.0137389	0.00616374	213/2353/7412	3
GO:0034612	GO:0034612	response to tumor necrosis factor	0.176471	249/18800	0.00136058	0.0142683	0.00640126	6401/7442/7412	3
GO:0071560	GO:0071560	cellular response to transforming growth factor beta stimulus	0.176471	252/18800	0.00140819	0.0146403	0.00656815	2353/2908/5468	3
GO:0071559	GO:0071559	response to transforming growth factor beta	0.176471	258/18800	0.00150655	0.015529	0.00696684	2353/2908/5468	3
GO:1905330	GO:1905330	regulation of morphogenesis of an epithelium	0.117647	65/18800	0.00154808	0.0156889	0.00703859	2099/367	2
GO:2000272	GO:2000272	negative regulation of signaling receptor activity	0.117647	65/18800	0.00154808	0.0156889	0.00703859	5468/2100	2
GO:0010517	GO:0010517	regulation of phospholipase activity	0.117647	66/18800	0.00159561	0.0160359	0.00719423	2099/6401	2
GO:0060193	GO:0060193	positive regulation of lipase activity	0.117647	68/18800	0.00169274	0.0168715	0.00756912	2099/6401	2
GO:0051881	GO:0051881	regulation of mitochondrial membrane potential	0.117647	71/18800	0.00184362	0.0182247	0.0081762	4609/7442	2
GO:0045123	GO:0045123	cellular extravasation	0.117647	73/18800	0.00194764	0.0189424	0.00849821	6401/7412	2
GO:0048662	GO:0048662	negative regulation of smooth muscle cell proliferation	0.117647	73/18800	0.00194764	0.0189424	0.00849821	4846/5468	2
GO:0006305	GO:0006305	DNA alkylation	0.117647	74/18800	0.00200068	0.0191494	0.00859107	2353/4609	2
GO:0006306	GO:0006306	DNA methylation	0.117647	74/18800	0.00200068	0.0191494	0.00859107	2353/4609	2
GO:0001666	GO:0001666	response to hypoxia	0.176471	286/18800	0.00202263	0.019207	0.00861693	5468/4609/7412	3
GO:0006809	GO:0006809	nitric oxide biosynthetic process	0.117647	75/18800	0.0020544	0.0193563	0.00868391	4846/7442	2
GO:0048145	GO:0048145	regulation of fibroblast proliferation	0.117647	79/18800	0.0022761	0.0212789	0.00954645	2099/4609	2
GO:0036293	GO:0036293	response to decreased oxygen levels	0.176471	299/18800	0.00229548	0.021295	0.00955365	5468/4609/7412	3
GO:0019932	GO:0019932	second-messenger-mediated signaling	0.176471	303/18800	0.00238382	0.021681	0.00972685	4846/6401/7412	3
GO:0046209	GO:0046209	nitric oxide metabolic process	0.117647	81/18800	0.00239103	0.021681	0.00972685	4846/7442	2
GO:0048144	GO:0048144	fibroblast proliferation	0.117647	81/18800	0.00239103	0.021681	0.00972685	2099/4609	2
GO:2001057	GO:2001057	reactive nitrogen species metabolic process	0.117647	82/18800	0.0024495	0.0220455	0.00989036	4846/7442	2
GO:0071496	GO:0071496	cellular response to external stimulus	0.176471	309/18800	0.00252027	0.0225144	0.0101007	213/2353/7412	3
GO:0050886	GO:0050886	endocrine process	0.117647	85/18800	0.00262897	0.0233127	0.0104589	4846/5468	2
GO:1900542	GO:1900542	regulation of purine nucleotide metabolic process	0.117647	86/18800	0.00269013	0.023681	0.0106241	4846/4609	2
GO:0015849	GO:0015849	organic acid transport	0.176471	318/18800	0.00273392	0.0238921	0.0107188	5468/4609/7442	3
GO:0006140	GO:0006140	regulation of nucleotide metabolic process	0.117647	88/18800	0.00281447	0.0244191	0.0109552	4846/4609	2
GO:0070482	GO:0070482	response to oxygen levels	0.176471	324/18800	0.00288243	0.0248301	0.0111396	5468/4609/7412	3
GO:0060191	GO:0060191	regulation of lipase activity	0.117647	90/18800	0.00294148	0.0251591	0.0112872	2099/6401	2
GO:0051235	GO:0051235	maintenance of location	0.176471	331/18800	0.00306191	0.0260047	0.0116666	213/5468/7442	3
GO:0062197	GO:0062197	cellular response to chemical stress	0.176471	332/18800	0.0030881	0.0260437	0.0116841	2353/4846/4609	3
GO:0043502	GO:0043502	regulation of muscle adaptation	0.117647	95/18800	0.00327064	0.0273916	0.0122888	4846/5468	2
GO:0062012	GO:0062012	regulation of small molecule metabolic process	0.176471	342/18800	0.0033577	0.0279268	0.0125289	4846/5468/4609	3
GO:2001237	GO:2001237	negative regulation of extrinsic apoptotic signaling pathway	0.117647	97/18800	0.00340693	0.0281422	0.0126255	4846/367	2
GO:0044728	GO:0044728	DNA methylation or demethylation	0.117647	98/18800	0.00347606	0.0285179	0.0127941	2353/4609	2
GO:0001655	GO:0001655	urogenital system development	0.176471	352/18800	0.00364141	0.0296726	0.0133121	2099/367/4609	3
GO:1901653	GO:1901653	cellular response to peptide	0.176471	361/18800	0.00390903	0.0316396	0.0141946	5468/4609/7412	3
GO:0007178	GO:0007178	transmembrane receptor protein serine/threonine kinase signaling pathway	0.176471	368/18800	0.00412534	0.0331677	0.0148802	2353/5468/3172	3
GO:2001233	GO:2001233	regulation of apoptotic signaling pathway	0.176471	370/18800	0.00418846	0.0331914	0.0148908	4846/367/4609	3
GO:0006805	GO:0006805	xenobiotic metabolic process	0.117647	108/18800	0.00420332	0.0331914	0.0148908	1576/3172	2
GO:0009408	GO:0009408	response to heat	0.117647	109/18800	0.00427962	0.0331914	0.0148908	4846/7442	2
GO:0001676	GO:0001676	long-chain fatty acid metabolic process	0.117647	111/18800	0.00443414	0.0331914	0.0148908	1576/5742	2
GO:0014805	GO:0014805	smooth muscle adaptation	0.0588235	5/18800	0.00451359	0.0331914	0.0148908	4846	1
GO:0022614	GO:0022614	membrane to membrane docking	0.0588235	5/18800	0.00451359	0.0331914	0.0148908	7412	1
GO:0045113	GO:0045113	regulation of integrin biosynthetic process	0.0588235	5/18800	0.00451359	0.0331914	0.0148908	367	1
GO:0046898	GO:0046898	response to cycloheximide	0.0588235	5/18800	0.00451359	0.0331914	0.0148908	4609	1
GO:0060687	GO:0060687	regulation of branching involved in prostate gland morphogenesis	0.0588235	5/18800	0.00451359	0.0331914	0.0148908	2099	1
GO:0071502	GO:0071502	cellular response to temperature stimulus	0.0588235	5/18800	0.00451359	0.0331914	0.0148908	7442	1
GO:1903842	GO:1903842	response to arsenite ion	0.0588235	5/18800	0.00451359	0.0331914	0.0148908	4609	1
GO:1903843	GO:1903843	cellular response to arsenite ion	0.0588235	5/18800	0.00451359	0.0331914	0.0148908	4609	1
GO:1903845	GO:1903845	negative regulation of cellular response to transforming growth factor beta stimulus	0.0588235	5/18800	0.00451359	0.0331914	0.0148908	5468	1
GO:1905599	GO:1905599	positive regulation of low-density lipoprotein receptor activity	0.0588235	5/18800	0.00451359	0.0331914	0.0148908	5468	1
GO:0002526	GO:0002526	acute inflammatory response	0.117647	113/18800	0.00459124	0.0335578	0.0150552	7442/7412	2
GO:0001701	GO:0001701	in utero embryonic development	0.176471	387/18800	0.00474905	0.0341847	0.0153364	4846/367/4609	3
GO:0030099	GO:0030099	myeloid cell differentiation	0.176471	391/18800	0.00488727	0.0341847	0.0153364	2353/5468/4609	3
GO:0002761	GO:0002761	regulation of myeloid leukocyte differentiation	0.117647	117/18800	0.0049131	0.0341847	0.0153364	2353/4609	2
GO:0042752	GO:0042752	regulation of circadian rhythm	0.117647	117/18800	0.0049131	0.0341847	0.0153364	5468/3172	2
GO:0050727	GO:0050727	regulation of inflammatory response	0.176471	394/18800	0.00499254	0.0341847	0.0153364	2099/5468/6401	3
GO:0043500	GO:0043500	muscle adaptation	0.117647	118/18800	0.00499516	0.0341847	0.0153364	4846/5468	2
GO:0071346	GO:0071346	cellular response to interferon-gamma	0.117647	118/18800	0.00499516	0.0341847	0.0153364	5468/4609	2
GO:0006631	GO:0006631	fatty acid metabolic process	0.176471	395/18800	0.00502793	0.0341847	0.0153364	5468/1576/5742	3
GO:0006304	GO:0006304	DNA modification	0.117647	119/18800	0.00507785	0.0341847	0.0153364	2353/4609	2
GO:0045471	GO:0045471	response to ethanol	0.117647	119/18800	0.00507785	0.0341847	0.0153364	4609/7412	2
GO:0051101	GO:0051101	regulation of DNA binding	0.117647	121/18800	0.00524514	0.0341847	0.0153364	5468/4609	2
GO:0043434	GO:0043434	response to peptide hormone	0.176471	404/18800	0.00535339	0.0341847	0.0153364	5468/4609/7442	3
GO:0003057	GO:0003057	regulation of the force of heart contraction by chemical signal	0.0588235	6/18800	0.005414	0.0341847	0.0153364	4846	1
GO:0003100	GO:0003100	regulation of systemic arterial blood pressure by endothelin	0.0588235	6/18800	0.005414	0.0341847	0.0153364	4846	1
GO:0006848	GO:0006848	pyruvate transport	0.0588235	6/18800	0.005414	0.0341847	0.0153364	4609	1
GO:0010891	GO:0010891	negative regulation of sequestering of triglyceride	0.0588235	6/18800	0.005414	0.0341847	0.0153364	5468	1
GO:0016098	GO:0016098	monoterpenoid metabolic process	0.0588235	6/18800	0.005414	0.0341847	0.0153364	1576	1
GO:0044752	GO:0044752	response to human chorionic gonadotropin	0.0588235	6/18800	0.005414	0.0341847	0.0153364	4609	1
GO:0045112	GO:0045112	integrin biosynthetic process	0.0588235	6/18800	0.005414	0.0341847	0.0153364	367	1
GO:0045899	GO:0045899	positive regulation of RNA polymerase II transcription preinitiation complex assembly	0.0588235	6/18800	0.005414	0.0341847	0.0153364	2099	1
GO:0051599	GO:0051599	response to hydrostatic pressure	0.0588235	6/18800	0.005414	0.0341847	0.0153364	4609	1
GO:0060526	GO:0060526	prostate glandular acinus morphogenesis	0.0588235	6/18800	0.005414	0.0341847	0.0153364	2099	1
GO:0060527	GO:0060527	prostate epithelial cord arborization involved in prostate glandular acinus morphogenesis	0.0588235	6/18800	0.005414	0.0341847	0.0153364	2099	1
GO:0060685	GO:0060685	regulation of prostatic bud formation	0.0588235	6/18800	0.005414	0.0341847	0.0153364	367	1
GO:0070640	GO:0070640	vitamin D3 metabolic process	0.0588235	6/18800	0.005414	0.0341847	0.0153364	1576	1
GO:0110112	GO:0110112	regulation of lipid transporter activity	0.0588235	6/18800	0.005414	0.0341847	0.0153364	5468	1
GO:0046683	GO:0046683	response to organophosphorus	0.117647	124/18800	0.00550081	0.0345519	0.0155012	2353/7442	2
GO:0043280	GO:0043280	positive regulation of cysteine-type endopeptidase activity involved in apoptotic process	0.117647	125/18800	0.00558729	0.0349133	0.0156633	5468/4609	2
GO:0002248	GO:0002248	connective tissue replacement involved in inflammatory response wound healing	0.0588235	7/18800	0.00631365	0.036201	0.016241	5468	1
GO:0002933	GO:0002933	lipid hydroxylation	0.0588235	7/18800	0.00631365	0.036201	0.016241	1576	1
GO:0038001	GO:0038001	paracrine signaling	0.0588235	7/18800	0.00631365	0.036201	0.016241	5241	1
GO:0043385	GO:0043385	mycotoxin metabolic process	0.0588235	7/18800	0.00631365	0.036201	0.016241	1576	1
GO:0046222	GO:0046222	aflatoxin metabolic process	0.0588235	7/18800	0.00631365	0.036201	0.016241	1576	1
GO:0050955	GO:0050955	thermoception	0.0588235	7/18800	0.00631365	0.036201	0.016241	7442	1
GO:0060073	GO:0060073	micturition	0.0588235	7/18800	0.00631365	0.036201	0.016241	7442	1
GO:0060331	GO:0060331	negative regulation of response to interferon-gamma	0.0588235	7/18800	0.00631365	0.036201	0.016241	5468	1
GO:0060336	GO:0060336	negative regulation of interferon-gamma-mediated signaling pathway	0.0588235	7/18800	0.00631365	0.036201	0.016241	5468	1
GO:0070162	GO:0070162	adiponectin secretion	0.0588235	7/18800	0.00631365	0.036201	0.016241	5468	1
GO:0070163	GO:0070163	regulation of adiponectin secretion	0.0588235	7/18800	0.00631365	0.036201	0.016241	5468	1
GO:0071462	GO:0071462	cellular response to water stimulus	0.0588235	7/18800	0.00631365	0.036201	0.016241	4609	1
GO:1901376	GO:1901376	organic heteropentacyclic compound metabolic process	0.0588235	7/18800	0.00631365	0.036201	0.016241	1576	1
GO:1902255	GO:1902255	positive regulation of intrinsic apoptotic signaling pathway by p53 class mediator	0.0588235	7/18800	0.00631365	0.036201	0.016241	4609	1
GO:1904627	GO:1904627	response to phorbol 13-acetate 12-myristate	0.0588235	7/18800	0.00631365	0.036201	0.016241	4609	1
GO:1904628	GO:1904628	cellular response to phorbol 13-acetate 12-myristate	0.0588235	7/18800	0.00631365	0.036201	0.016241	4609	1
GO:0042060	GO:0042060	wound healing	0.176471	429/18800	0.00632369	0.036201	0.016241	4846/5468/3172	3
GO:0001889	GO:0001889	liver development	0.117647	134/18800	0.00639371	0.036201	0.016241	4609/3172	2
GO:0006352	GO:0006352	DNA-templated transcription, initiation	0.117647	134/18800	0.00639371	0.036201	0.016241	2099/4609	2
GO:0014074	GO:0014074	response to purine-containing compound	0.117647	134/18800	0.00639371	0.036201	0.016241	2353/7442	2
GO:0006979	GO:0006979	response to oxidative stress	0.176471	433/18800	0.00648811	0.0363938	0.0163275	2353/4846/5742	3
GO:1903131	GO:1903131	mononuclear cell differentiation	0.176471	433/18800	0.00648811	0.0363938	0.0163275	5468/4609/7412	3
GO:0034754	GO:0034754	cellular hormone metabolic process	0.117647	137/18800	0.00667368	0.0370499	0.0166219	2099/1576	2
GO:0061008	GO:0061008	hepaticobiliary system development	0.117647	137/18800	0.00667368	0.0370499	0.0166219	4609/3172	2
GO:0009314	GO:0009314	response to radiation	0.176471	438/18800	0.00669725	0.0370499	0.0166219	2353/4609/7412	3
GO:0051384	GO:0051384	response to glucocorticoid	0.117647	139/18800	0.0068634	0.0373663	0.0167638	2353/2908	2
GO:0008584	GO:0008584	male gonad development	0.117647	140/18800	0.00695918	0.0373663	0.0167638	2099/367	2
GO:0034341	GO:0034341	response to interferon-gamma	0.117647	140/18800	0.00695918	0.0373663	0.0167638	5468/4609	2
GO:0046546	GO:0046546	development of primary male sexual characteristics	0.117647	141/18800	0.00705557	0.0373663	0.0167638	2099/367	2
GO:0070555	GO:0070555	response to interleukin-1	0.117647	141/18800	0.00705557	0.0373663	0.0167638	4609/6401	2
GO:0010212	GO:0010212	response to ionizing radiation	0.117647	142/18800	0.00715257	0.0373663	0.0167638	4609/7412	2
GO:0003012	GO:0003012	muscle system process	0.176471	449/18800	0.00717155	0.0373663	0.0167638	4846/5468/7442	3
GO:0009629	GO:0009629	response to gravity	0.0588235	8/18800	0.00721253	0.0373663	0.0167638	2353	1
GO:0009820	GO:0009820	alkaloid metabolic process	0.0588235	8/18800	0.00721253	0.0373663	0.0167638	1576	1
GO:0014832	GO:0014832	urinary bladder smooth muscle contraction	0.0588235	8/18800	0.00721253	0.0373663	0.0167638	7442	1
GO:0015727	GO:0015727	lactate transport	0.0588235	8/18800	0.00721253	0.0373663	0.0167638	4609	1
GO:0035873	GO:0035873	lactate transmembrane transport	0.0588235	8/18800	0.00721253	0.0373663	0.0167638	4609	1
GO:0045656	GO:0045656	negative regulation of monocyte differentiation	0.0588235	8/18800	0.00721253	0.0373663	0.0167638	4609	1
GO:1901724	GO:1901724	positive regulation of cell proliferation involved in kidney development	0.0588235	8/18800	0.00721253	0.0373663	0.0167638	4609	1
GO:0071456	GO:0071456	cellular response to hypoxia	0.117647	143/18800	0.00725018	0.0373663	0.0167638	5468/4609	2
GO:2001056	GO:2001056	positive regulation of cysteine-type endopeptidase activity	0.117647	143/18800	0.00725018	0.0373663	0.0167638	5468/4609	2
GO:0006865	GO:0006865	amino acid transport	0.117647	145/18800	0.00744723	0.0382185	0.0171461	4609/7442	2
GO:0034614	GO:0034614	cellular response to reactive oxygen species	0.117647	147/18800	0.0076467	0.0386618	0.017345	2353/4846	2
GO:0007584	GO:0007584	response to nutrient	0.117647	150/18800	0.00795044	0.0386618	0.017345	5468/7412	2
GO:0043535	GO:0043535	regulation of blood vessel endothelial cell migration	0.117647	150/18800	0.00795044	0.0386618	0.017345	4846/5468	2
GO:0036294	GO:0036294	cellular response to decreased oxygen levels	0.117647	151/18800	0.00805289	0.0386618	0.017345	5468/4609	2
GO:0001547	GO:0001547	antral ovarian follicle growth	0.0588235	9/18800	0.00811064	0.0386618	0.017345	2099	1
GO:0002246	GO:0002246	wound healing involved in inflammatory response	0.0588235	9/18800	0.00811064	0.0386618	0.017345	5468	1
GO:0006591	GO:0006591	ornithine metabolic process	0.0588235	9/18800	0.00811064	0.0386618	0.017345	3172	1
GO:0010616	GO:0010616	negative regulation of cardiac muscle adaptation	0.0588235	9/18800	0.00811064	0.0386618	0.017345	5468	1
GO:0019371	GO:0019371	cyclooxygenase pathway	0.0588235	9/18800	0.00811064	0.0386618	0.017345	5742	1
GO:0045898	GO:0045898	regulation of RNA polymerase II transcription preinitiation complex assembly	0.0588235	9/18800	0.00811064	0.0386618	0.017345	2099	1
GO:0050847	GO:0050847	progesterone receptor signaling pathway	0.0588235	9/18800	0.00811064	0.0386618	0.017345	5241	1
GO:0060392	GO:0060392	negative regulation of SMAD protein signal transduction	0.0588235	9/18800	0.00811064	0.0386618	0.017345	5468	1
GO:0060513	GO:0060513	prostatic bud formation	0.0588235	9/18800	0.00811064	0.0386618	0.017345	367	1
GO:0060525	GO:0060525	prostate glandular acinus development	0.0588235	9/18800	0.00811064	0.0386618	0.017345	2099	1
GO:0060768	GO:0060768	regulation of epithelial cell proliferation involved in prostate gland development	0.0588235	9/18800	0.00811064	0.0386618	0.017345	367	1
GO:0060856	GO:0060856	establishment of blood-brain barrier	0.0588235	9/18800	0.00811064	0.0386618	0.017345	7442	1
GO:1903243	GO:1903243	negative regulation of cardiac muscle hypertrophy in response to stress	0.0588235	9/18800	0.00811064	0.0386618	0.017345	5468	1
GO:1905461	GO:1905461	positive regulation of vascular associated smooth muscle cell apoptotic process	0.0588235	9/18800	0.00811064	0.0386618	0.017345	5468	1
GO:2001236	GO:2001236	regulation of extrinsic apoptotic signaling pathway	0.117647	153/18800	0.00825958	0.0392168	0.017594	4846/367	2
GO:0031960	GO:0031960	response to corticosteroid	0.117647	157/18800	0.00868014	0.0408916	0.0183454	2353/2908	2
GO:0120254	GO:0120254	olefinic compound metabolic process	0.117647	157/18800	0.00868014	0.0408916	0.0183454	1576/5742	2
GO:0014848	GO:0014848	urinary tract smooth muscle contraction	0.0588235	10/18800	0.00900799	0.0409949	0.0183917	7442	1
GO:0033327	GO:0033327	Leydig cell differentiation	0.0588235	10/18800	0.00900799	0.0409949	0.0183917	367	1
GO:0042368	GO:0042368	vitamin D biosynthetic process	0.0588235	10/18800	0.00900799	0.0409949	0.0183917	1576	1
GO:0060068	GO:0060068	vagina development	0.0588235	10/18800	0.00900799	0.0409949	0.0183917	2099	1
GO:0060742	GO:0060742	epithelial cell differentiation involved in prostate gland development	0.0588235	10/18800	0.00900799	0.0409949	0.0183917	367	1
GO:0060767	GO:0060767	epithelial cell proliferation involved in prostate gland development	0.0588235	10/18800	0.00900799	0.0409949	0.0183917	367	1
GO:0072203	GO:0072203	cell proliferation involved in metanephros development	0.0588235	10/18800	0.00900799	0.0409949	0.0183917	4609	1
GO:0090184	GO:0090184	positive regulation of kidney development	0.0588235	10/18800	0.00900799	0.0409949	0.0183917	4609	1
GO:1904672	GO:1904672	regulation of somatic stem cell population maintenance	0.0588235	10/18800	0.00900799	0.0409949	0.0183917	4609	1
GO:0006633	GO:0006633	fatty acid biosynthetic process	0.117647	162/18800	0.0092192	0.0417983	0.0187521	1576/5742	2
GO:0007568	GO:0007568	aging	0.117647	163/18800	0.00932878	0.0419795	0.0188334	2353/7412	2
GO:0050680	GO:0050680	negative regulation of epithelial cell proliferation	0.117647	163/18800	0.00932878	0.0419795	0.0188334	5468/367	2
GO:0046661	GO:0046661	male sex differentiation	0.117647	164/18800	0.00943895	0.0422082	0.018936	2099/367	2
GO:0071453	GO:0071453	cellular response to oxygen levels	0.117647	166/18800	0.00966104	0.0422082	0.018936	5468/4609	2
GO:0001660	GO:0001660	fever generation	0.0588235	11/18800	0.00990458	0.0422082	0.018936	7442	1
GO:0006527	GO:0006527	arginine catabolic process	0.0588235	11/18800	0.00990458	0.0422082	0.018936	4846	1
GO:0010887	GO:0010887	negative regulation of cholesterol storage	0.0588235	11/18800	0.00990458	0.0422082	0.018936	5468	1
GO:0010917	GO:0010917	negative regulation of mitochondrial membrane potential	0.0588235	11/18800	0.00990458	0.0422082	0.018936	7442	1
GO:0010918	GO:0010918	positive regulation of mitochondrial membrane potential	0.0588235	11/18800	0.00990458	0.0422082	0.018936	4609	1
GO:0031284	GO:0031284	positive regulation of guanylate cyclase activity	0.0588235	11/18800	0.00990458	0.0422082	0.018936	4846	1
GO:0033148	GO:0033148	positive regulation of intracellular estrogen receptor signaling pathway	0.0588235	11/18800	0.00990458	0.0422082	0.018936	367	1
GO:0045837	GO:0045837	negative regulation of membrane potential	0.0588235	11/18800	0.00990458	0.0422082	0.018936	7442	1
GO:0051657	GO:0051657	maintenance of organelle location	0.0588235	11/18800	0.00990458	0.0422082	0.018936	213	1
GO:0060453	GO:0060453	regulation of gastric acid secretion	0.0588235	11/18800	0.00990458	0.0422082	0.018936	7442	1
GO:0060601	GO:0060601	lateral sprouting from an epithelium	0.0588235	11/18800	0.00990458	0.0422082	0.018936	367	1
GO:1903238	GO:1903238	positive regulation of leukocyte tethering or rolling	0.0588235	11/18800	0.00990458	0.0422082	0.018936	6401	1
GO:1903799	GO:1903799	negative regulation of production of miRNAs involved in gene silencing by miRNA	0.0588235	11/18800	0.00990458	0.0422082	0.018936	2099	1
GO:0051099	GO:0051099	positive regulation of binding	0.117647	171/18800	0.0102265	0.0434266	0.0194827	5468/4609	2
GO:0010469	GO:0010469	regulation of signaling receptor activity	0.117647	173/18800	0.0104567	0.0437335	0.0196203	5468/2100	2
GO:0055088	GO:0055088	lipid homeostasis	0.117647	173/18800	0.0104567	0.0437335	0.0196203	5468/3172	2
GO:0010950	GO:0010950	positive regulation of endopeptidase activity	0.117647	174/18800	0.0105727	0.0437335	0.0196203	5468/4609	2
GO:0048771	GO:0048771	tissue remodeling	0.117647	174/18800	0.0105727	0.0437335	0.0196203	4846/5468	2
GO:0035265	GO:0035265	organ growth	0.117647	175/18800	0.0106893	0.0437335	0.0196203	2099/367	2
GO:0043534	GO:0043534	blood vessel endothelial cell migration	0.117647	175/18800	0.0106893	0.0437335	0.0196203	4846/5468	2
GO:0002024	GO:0002024	diet induced thermogenesis	0.0588235	12/18800	0.0108004	0.0437335	0.0196203	7442	1
GO:0010459	GO:0010459	negative regulation of heart rate	0.0588235	12/18800	0.0108004	0.0437335	0.0196203	7442	1
GO:0033145	GO:0033145	positive regulation of intracellular steroid hormone receptor signaling pathway	0.0588235	12/18800	0.0108004	0.0437335	0.0196203	367	1
GO:0035112	GO:0035112	genitalia morphogenesis	0.0588235	12/18800	0.0108004	0.0437335	0.0196203	367	1
GO:0043568	GO:0043568	positive regulation of insulin-like growth factor receptor signaling pathway	0.0588235	12/18800	0.0108004	0.0437335	0.0196203	367	1
GO:0060394	GO:0060394	negative regulation of pathway-restricted SMAD protein phosphorylation	0.0588235	12/18800	0.0108004	0.0437335	0.0196203	5468	1
GO:0060442	GO:0060442	branching involved in prostate gland morphogenesis	0.0588235	12/18800	0.0108004	0.0437335	0.0196203	2099	1
GO:2000241	GO:2000241	regulation of reproductive process	0.117647	176/18800	0.0108064	0.0437335	0.0196203	2099/367	2
GO:0030324	GO:0030324	lung development	0.117647	179/18800	0.0111613	0.0448685	0.0201295	4846/5241	2
GO:0043409	GO:0043409	negative regulation of MAPK cascade	0.117647	179/18800	0.0111613	0.0448685	0.0201295	5468/4609	2
GO:0030323	GO:0030323	respiratory tube development	0.117647	183/18800	0.0116425	0.0456464	0.0204785	4846/5241	2
GO:0048469	GO:0048469	cell maturation	0.117647	183/18800	0.0116425	0.0456464	0.0204785	5468/5241	2
GO:0009415	GO:0009415	response to water	0.0588235	13/18800	0.0116955	0.0456464	0.0204785	4609	1
GO:0010745	GO:0010745	negative regulation of macrophage derived foam cell differentiation	0.0588235	13/18800	0.0116955	0.0456464	0.0204785	5468	1
GO:0042362	GO:0042362	fat-soluble vitamin biosynthetic process	0.0588235	13/18800	0.0116955	0.0456464	0.0204785	1576	1
GO:0042363	GO:0042363	fat-soluble vitamin catabolic process	0.0588235	13/18800	0.0116955	0.0456464	0.0204785	1576	1
GO:0042659	GO:0042659	regulation of cell fate specification	0.0588235	13/18800	0.0116955	0.0456464	0.0204785	367	1
GO:0042921	GO:0042921	glucocorticoid receptor signaling pathway	0.0588235	13/18800	0.0116955	0.0456464	0.0204785	2908	1
GO:0072520	GO:0072520	seminiferous tubule development	0.0588235	13/18800	0.0116955	0.0456464	0.0204785	367	1
GO:0030308	GO:0030308	negative regulation of cell growth	0.117647	186/18800	0.0120093	0.04672	0.0209602	3172/2100	2
GO:0030238	GO:0030238	male sex determination	0.0588235	14/18800	0.0125898	0.0478967	0.0214881	367	1
GO:0031282	GO:0031282	regulation of guanylate cyclase activity	0.0588235	14/18800	0.0125898	0.0478967	0.0214881	4846	1
GO:0031958	GO:0031958	corticosteroid receptor signaling pathway	0.0588235	14/18800	0.0125898	0.0478967	0.0214881	2908	1
GO:1901722	GO:1901722	regulation of cell proliferation involved in kidney development	0.0588235	14/18800	0.0125898	0.0478967	0.0214881	4609	1
GO:1901857	GO:1901857	positive regulation of cellular respiration	0.0588235	14/18800	0.0125898	0.0478967	0.0214881	4609	1
GO:1905203	GO:1905203	regulation of connective tissue replacement	0.0588235	14/18800	0.0125898	0.0478967	0.0214881	5468	1
GO:2001171	GO:2001171	positive regulation of ATP biosynthetic process	0.0588235	14/18800	0.0125898	0.0478967	0.0214881	4609	1
GO:0006164	GO:0006164	purine nucleotide biosynthetic process	0.117647	192/18800	0.0127582	0.048233	0.021639	4846/4609	2
GO:0010952	GO:0010952	positive regulation of peptidase activity	0.117647	192/18800	0.0127582	0.048233	0.021639	5468/4609	2
GO:0002070	GO:0002070	epithelial cell maturation	0.0588235	15/18800	0.0134833	0.0492753	0.0221066	5241	1
GO:0009111	GO:0009111	vitamin catabolic process	0.0588235	15/18800	0.0134833	0.0492753	0.0221066	1576	1
GO:0010889	GO:0010889	regulation of sequestering of triglyceride	0.0588235	15/18800	0.0134833	0.0492753	0.0221066	5468	1
GO:0015671	GO:0015671	oxygen transport	0.0588235	15/18800	0.0134833	0.0492753	0.0221066	4609	1
GO:0055091	GO:0055091	phospholipid homeostasis	0.0588235	15/18800	0.0134833	0.0492753	0.0221066	3172	1
GO:0060456	GO:0060456	positive regulation of digestive system process	0.0588235	15/18800	0.0134833	0.0492753	0.0221066	7442	1
GO:0060572	GO:0060572	morphogenesis of an epithelial bud	0.0588235	15/18800	0.0134833	0.0492753	0.0221066	367	1
GO:0070365	GO:0070365	hepatocyte differentiation	0.0588235	15/18800	0.0134833	0.0492753	0.0221066	3172	1
GO:0072075	GO:0072075	metanephric mesenchyme development	0.0588235	15/18800	0.0134833	0.0492753	0.0221066	4609	1
GO:1905288	GO:1905288	vascular associated smooth muscle cell apoptotic process	0.0588235	15/18800	0.0134833	0.0492753	0.0221066	5468	1
GO:1905459	GO:1905459	regulation of vascular associated smooth muscle cell apoptotic process	0.0588235	15/18800	0.0134833	0.0492753	0.0221066	5468	1
GO:0007179	GO:0007179	transforming growth factor beta receptor signaling pathway	0.117647	200/18800	0.0137879	0.0497885	0.0223368	2353/5468	2
GO:0019722	GO:0019722	calcium-mediated signaling	0.117647	202/18800	0.0140508	0.0497885	0.0223368	6401/7412	2
GO:0072522	GO:0072522	purine-containing compound biosynthetic process	0.117647	202/18800	0.0140508	0.0497885	0.0223368	4846/4609	2
GO:0000302	GO:0000302	response to reactive oxygen species	0.117647	203/18800	0.0141832	0.0497885	0.0223368	2353/4846	2
GO:0060541	GO:0060541	respiratory system development	0.117647	203/18800	0.0141832	0.0497885	0.0223368	4846/5241	2
GO:1901605	GO:1901605	alpha-amino acid metabolic process	0.117647	203/18800	0.0141832	0.0497885	0.0223368	4846/3172	2
GO:0043281	GO:0043281	regulation of cysteine-type endopeptidase activity involved in apoptotic process	0.117647	204/18800	0.014316	0.0497885	0.0223368	5468/4609	2
GO:0007635	GO:0007635	chemosensory behavior	0.0588235	16/18800	0.0143761	0.0497885	0.0223368	7442	1
GO:0031649	GO:0031649	heat generation	0.0588235	16/18800	0.0143761	0.0497885	0.0223368	7442	1
GO:0034393	GO:0034393	positive regulation of smooth muscle cell apoptotic process	0.0588235	16/18800	0.0143761	0.0497885	0.0223368	5468	1
GO:0045838	GO:0045838	positive regulation of membrane potential	0.0588235	16/18800	0.0143761	0.0497885	0.0223368	4609	1
GO:0048266	GO:0048266	behavioral response to pain	0.0588235	16/18800	0.0143761	0.0497885	0.0223368	7442	1
GO:0050872	GO:0050872	white fat cell differentiation	0.0588235	16/18800	0.0143761	0.0497885	0.0223368	5468	1
GO:0050965	GO:0050965	detection of temperature stimulus involved in sensory perception of pain	0.0588235	16/18800	0.0143761	0.0497885	0.0223368	7442	1
GO:0060330	GO:0060330	regulation of response to interferon-gamma	0.0588235	16/18800	0.0143761	0.0497885	0.0223368	5468	1
GO:0060334	GO:0060334	regulation of interferon-gamma-mediated signaling pathway	0.0588235	16/18800	0.0143761	0.0497885	0.0223368	5468	1
GO:0071468	GO:0071468	cellular response to acidic pH	0.0588235	16/18800	0.0143761	0.0497885	0.0223368	7442	1
GO:1903236	GO:1903236	regulation of leukocyte tethering or rolling	0.0588235	16/18800	0.0143761	0.0497885	0.0223368	6401	1
GO:0007623	GO:0007623	circadian rhythm	0.117647	205/18800	0.0144494	0.0497885	0.0223368	5468/3172	2
GO:0032869	GO:0032869	cellular response to insulin stimulus	0.117647	205/18800	0.0144494	0.0497885	0.0223368	5468/4609	2
GO:0045637	GO:0045637	regulation of myeloid cell differentiation	0.117647	208/18800	0.0148529	0.0510064	0.0228832	2353/4609	2
GO:0008016	GO:0008016	regulation of heart contraction	0.117647	211/18800	0.0152612	0.0510064	0.0228832	4846/7442	2
GO:0050679	GO:0050679	positive regulation of epithelial cell proliferation	0.117647	211/18800	0.0152612	0.0510064	0.0228832	367/4609	2
GO:0002544	GO:0002544	chronic inflammatory response	0.0588235	17/18800	0.0152681	0.0510064	0.0228832	7412	1
GO:0003184	GO:0003184	pulmonary valve morphogenesis	0.0588235	17/18800	0.0152681	0.0510064	0.0228832	4846	1
GO:0009404	GO:0009404	toxin metabolic process	0.0588235	17/18800	0.0152681	0.0510064	0.0228832	1576	1
GO:0010470	GO:0010470	regulation of gastrulation	0.0588235	17/18800	0.0152681	0.0510064	0.0228832	3172	1
GO:0046325	GO:0046325	negative regulation of glucose import	0.0588235	17/18800	0.0152681	0.0510064	0.0228832	4609	1
GO:0051412	GO:0051412	response to corticosterone	0.0588235	17/18800	0.0152681	0.0510064	0.0228832	2353	1
GO:0060252	GO:0060252	positive regulation of glial cell proliferation	0.0588235	17/18800	0.0152681	0.0510064	0.0228832	4609	1
GO:0090594	GO:0090594	inflammatory response to wounding	0.0588235	17/18800	0.0152681	0.0510064	0.0228832	5468	1
GO:0072330	GO:0072330	monocarboxylic acid biosynthetic process	0.117647	215/18800	0.0158132	0.0522471	0.0234398	1576/5742	2
GO:0001696	GO:0001696	gastric acid secretion	0.0588235	18/18800	0.0161593	0.0522471	0.0234398	7442	1
GO:0010612	GO:0010612	regulation of cardiac muscle adaptation	0.0588235	18/18800	0.0161593	0.0522471	0.0234398	5468	1
GO:0030540	GO:0030540	female genitalia development	0.0588235	18/18800	0.0161593	0.0522471	0.0234398	2099	1
GO:0030730	GO:0030730	sequestering of triglyceride	0.0588235	18/18800	0.0161593	0.0522471	0.0234398	5468	1
GO:0045023	GO:0045023	G0 to G1 transition	0.0588235	18/18800	0.0161593	0.0522471	0.0234398	4609	1
GO:0045945	GO:0045945	positive regulation of transcription by RNA polymerase III	0.0588235	18/18800	0.0161593	0.0522471	0.0234398	367	1
GO:0051782	GO:0051782	negative regulation of cell division	0.0588235	18/18800	0.0161593	0.0522471	0.0234398	4609	1
GO:0060391	GO:0060391	positive regulation of SMAD protein signal transduction	0.0588235	18/18800	0.0161593	0.0522471	0.0234398	5468	1
GO:0060602	GO:0060602	branch elongation of an epithelium	0.0588235	18/18800	0.0161593	0.0522471	0.0234398	2099	1
GO:0071318	GO:0071318	cellular response to ATP	0.0588235	18/18800	0.0161593	0.0522471	0.0234398	7442	1
GO:1903242	GO:1903242	regulation of cardiac muscle hypertrophy in response to stress	0.0588235	18/18800	0.0161593	0.0522471	0.0234398	5468	1
GO:0051651	GO:0051651	maintenance of location in cell	0.117647	219/18800	0.0163738	0.052799	0.0236874	213/7442	2
GO:0007596	GO:0007596	blood coagulation	0.117647	221/18800	0.0166573	0.0534275	0.0239694	4846/3172	2
GO:0097191	GO:0097191	extrinsic apoptotic signaling pathway	0.117647	221/18800	0.0166573	0.0534275	0.0239694	4846/367	2
GO:0002523	GO:0002523	leukocyte migration involved in inflammatory response	0.0588235	19/18800	0.0170498	0.0535472	0.0240231	6401	1
GO:0010544	GO:0010544	negative regulation of platelet activation	0.0588235	19/18800	0.0170498	0.0535472	0.0240231	4846	1
GO:0010885	GO:0010885	regulation of cholesterol storage	0.0588235	19/18800	0.0170498	0.0535472	0.0240231	5468	1
GO:0050961	GO:0050961	detection of temperature stimulus involved in sensory perception	0.0588235	19/18800	0.0170498	0.0535472	0.0240231	7442	1
GO:0070989	GO:0070989	oxidative demethylation	0.0588235	19/18800	0.0170498	0.0535472	0.0240231	1576	1
GO:0072074	GO:0072074	kidney mesenchyme development	0.0588235	19/18800	0.0170498	0.0535472	0.0240231	4609	1
GO:0097709	GO:0097709	connective tissue replacement	0.0588235	19/18800	0.0170498	0.0535472	0.0240231	5468	1
GO:1902894	GO:1902894	negative regulation of miRNA transcription	0.0588235	19/18800	0.0170498	0.0535472	0.0240231	5468	1
GO:0002790	GO:0002790	peptide secretion	0.117647	225/18800	0.0172307	0.0539745	0.0242148	3172/7442	2
GO:0009743	GO:0009743	response to carbohydrate	0.117647	226/18800	0.0173753	0.0541464	0.0242919	4609/3172	2
GO:0050817	GO:0050817	coagulation	0.117647	226/18800	0.0173753	0.0541464	0.0242919	4846/3172	2
GO:0007599	GO:0007599	hemostasis	0.117647	227/18800	0.0175205	0.054147	0.0242922	4846/3172	2
GO:0071356	GO:0071356	cellular response to tumor necrosis factor	0.117647	229/18800	0.0178125	0.054147	0.0242922	7442/7412	2
GO:2000116	GO:2000116	regulation of cysteine-type endopeptidase activity	0.117647	229/18800	0.0178125	0.054147	0.0242922	5468/4609	2
GO:0006525	GO:0006525	arginine metabolic process	0.0588235	20/18800	0.0179396	0.054147	0.0242922	4846	1
GO:0009110	GO:0009110	vitamin biosynthetic process	0.0588235	20/18800	0.0179396	0.054147	0.0242922	1576	1
GO:0035902	GO:0035902	response to immobilization stress	0.0588235	20/18800	0.0179396	0.054147	0.0242922	2353	1
GO:0042359	GO:0042359	vitamin D metabolic process	0.0588235	20/18800	0.0179396	0.054147	0.0242922	1576	1
GO:0042953	GO:0042953	lipoprotein transport	0.0588235	20/18800	0.0179396	0.054147	0.0242922	5468	1
GO:0045655	GO:0045655	regulation of monocyte differentiation	0.0588235	20/18800	0.0179396	0.054147	0.0242922	4609	1
GO:0045821	GO:0045821	positive regulation of glycolytic process	0.0588235	20/18800	0.0179396	0.054147	0.0242922	4609	1
GO:0010594	GO:0010594	regulation of endothelial cell migration	0.117647	230/18800	0.0179592	0.054147	0.0242922	4846/5468	2
GO:0042445	GO:0042445	hormone metabolic process	0.117647	230/18800	0.0179592	0.054147	0.0242922	2099/1576	2
GO:2001234	GO:2001234	negative regulation of apoptotic signaling pathway	0.117647	230/18800	0.0179592	0.054147	0.0242922	4846/367	2
GO:0046883	GO:0046883	regulation of hormone secretion	0.117647	231/18800	0.0181065	0.0544549	0.0244303	5468/3172	2
GO:0003085	GO:0003085	negative regulation of systemic arterial blood pressure	0.0588235	21/18800	0.0188286	0.0552488	0.0247865	7442	1
GO:0003177	GO:0003177	pulmonary valve development	0.0588235	21/18800	0.0188286	0.0552488	0.0247865	4846	1
GO:0010878	GO:0010878	cholesterol storage	0.0588235	21/18800	0.0188286	0.0552488	0.0247865	5468	1
GO:0015669	GO:0015669	gas transport	0.0588235	21/18800	0.0188286	0.0552488	0.0247865	4609	1
GO:0032986	GO:0032986	protein-DNA complex disassembly	0.0588235	21/18800	0.0188286	0.0552488	0.0247865	4609	1
GO:0044872	GO:0044872	lipoprotein localization	0.0588235	21/18800	0.0188286	0.0552488	0.0247865	5468	1
GO:0060065	GO:0060065	uterus development	0.0588235	21/18800	0.0188286	0.0552488	0.0247865	2099	1
GO:0071243	GO:0071243	cellular response to arsenic-containing substance	0.0588235	21/18800	0.0188286	0.0552488	0.0247865	4609	1
GO:0071404	GO:0071404	cellular response to low-density lipoprotein particle stimulus	0.0588235	21/18800	0.0188286	0.0552488	0.0247865	5468	1
GO:0072111	GO:0072111	cell proliferation involved in kidney development	0.0588235	21/18800	0.0188286	0.0552488	0.0247865	4609	1
GO:0071824	GO:0071824	protein-DNA complex subunit organization	0.117647	237/18800	0.019001	0.0556195	0.0249528	2099/4609	2
GO:0007530	GO:0007530	sex determination	0.0588235	22/18800	0.0197168	0.0564808	0.0253392	367	1
GO:0010829	GO:0010829	negative regulation of glucose transmembrane transport	0.0588235	22/18800	0.0197168	0.0564808	0.0253392	4609	1
GO:0010888	GO:0010888	negative regulation of lipid storage	0.0588235	22/18800	0.0197168	0.0564808	0.0253392	5468	1
GO:0023019	GO:0023019	signal transduction involved in regulation of gene expression	0.0588235	22/18800	0.0197168	0.0564808	0.0253392	3172	1
GO:0034104	GO:0034104	negative regulation of tissue remodeling	0.0588235	22/18800	0.0197168	0.0564808	0.0253392	5468	1
GO:0035357	GO:0035357	peroxisome proliferator activated receptor signaling pathway	0.0588235	22/18800	0.0197168	0.0564808	0.0253392	5468	1
GO:0035584	GO:0035584	calcium-mediated signaling using intracellular calcium source	0.0588235	22/18800	0.0197168	0.0564808	0.0253392	7412	1
GO:0044346	GO:0044346	fibroblast apoptotic process	0.0588235	22/18800	0.0197168	0.0564808	0.0253392	4609	1
GO:1903798	GO:1903798	regulation of production of miRNAs involved in gene silencing by miRNA	0.0588235	22/18800	0.0197168	0.0564808	0.0253392	2099	1
GO:0042593	GO:0042593	glucose homeostasis	0.117647	244/18800	0.0200681	0.0569925	0.0255688	5468/3172	2
GO:0033500	GO:0033500	carbohydrate homeostasis	0.117647	245/18800	0.0202226	0.0569925	0.0255688	5468/3172	2
GO:0045926	GO:0045926	negative regulation of growth	0.117647	245/18800	0.0202226	0.0569925	0.0255688	3172/2100	2
GO:1903039	GO:1903039	positive regulation of leukocyte cell-cell adhesion	0.117647	245/18800	0.0202226	0.0569925	0.0255688	6401/7412	2
GO:0071695	GO:0071695	anatomical structure maturation	0.117647	246/18800	0.0203776	0.0569925	0.0255688	5468/5241	2
GO:0060047	GO:0060047	heart contraction	0.117647	247/18800	0.0205331	0.0569925	0.0255688	4846/7442	2
GO:0002053	GO:0002053	positive regulation of mesenchymal cell proliferation	0.0588235	23/18800	0.0206042	0.0569925	0.0255688	4609	1
GO:0003323	GO:0003323	type B pancreatic cell development	0.0588235	23/18800	0.0206042	0.0569925	0.0255688	3172	1
GO:0019430	GO:0019430	removal of superoxide radicals	0.0588235	23/18800	0.0206042	0.0569925	0.0255688	4846	1
GO:0021854	GO:0021854	hypothalamus development	0.0588235	23/18800	0.0206042	0.0569925	0.0255688	4609	1
GO:0060571	GO:0060571	morphogenesis of an epithelial fold	0.0588235	23/18800	0.0206042	0.0569925	0.0255688	367	1
GO:0070920	GO:0070920	regulation of production of small RNA involved in gene silencing by RNA	0.0588235	23/18800	0.0206042	0.0569925	0.0255688	2099	1
GO:1990840	GO:1990840	response to lectin	0.0588235	23/18800	0.0206042	0.0569925	0.0255688	4609	1
GO:1990858	GO:1990858	cellular response to lectin	0.0588235	23/18800	0.0206042	0.0569925	0.0255688	4609	1
GO:2001169	GO:2001169	regulation of ATP biosynthetic process	0.0588235	23/18800	0.0206042	0.0569925	0.0255688	4609	1
GO:0015833	GO:0015833	peptide transport	0.117647	249/18800	0.0208456	0.0575281	0.025809	3172/7442	2
GO:0090257	GO:0090257	regulation of muscle system process	0.117647	250/18800	0.0210026	0.057829	0.0259441	4846/5468	2
GO:0050708	GO:0050708	regulation of protein secretion	0.117647	252/18800	0.0213181	0.0578529	0.0259548	5468/3172	2
GO:0001759	GO:0001759	organ induction	0.0588235	24/18800	0.021491	0.0578529	0.0259548	367	1
GO:0002082	GO:0002082	regulation of oxidative phosphorylation	0.0588235	24/18800	0.021491	0.0578529	0.0259548	4609	1
GO:0016048	GO:0016048	detection of temperature stimulus	0.0588235	24/18800	0.021491	0.0578529	0.0259548	7442	1
GO:0030539	GO:0030539	male genitalia development	0.0588235	24/18800	0.021491	0.0578529	0.0259548	367	1
GO:0035994	GO:0035994	response to muscle stretch	0.0588235	24/18800	0.021491	0.0578529	0.0259548	2353	1
GO:0036120	GO:0036120	cellular response to platelet-derived growth factor stimulus	0.0588235	24/18800	0.021491	0.0578529	0.0259548	4609	1
GO:0043567	GO:0043567	regulation of insulin-like growth factor receptor signaling pathway	0.0588235	24/18800	0.021491	0.0578529	0.0259548	367	1
GO:0045672	GO:0045672	positive regulation of osteoclast differentiation	0.0588235	24/18800	0.021491	0.0578529	0.0259548	2353	1
GO:1904996	GO:1904996	positive regulation of leukocyte adhesion to vascular endothelial cell	0.0588235	24/18800	0.021491	0.0578529	0.0259548	6401	1
GO:0009165	GO:0009165	nucleotide biosynthetic process	0.117647	255/18800	0.0217952	0.0585411	0.0262635	4846/4609	2
GO:0003015	GO:0003015	heart process	0.117647	257/18800	0.0221157	0.0587942	0.0263771	4846/7442	2
GO:1901293	GO:1901293	nucleoside phosphate biosynthetic process	0.117647	257/18800	0.0221157	0.0587942	0.0263771	4846/4609	2
GO:0014047	GO:0014047	glutamate secretion	0.0588235	25/18800	0.0223769	0.0587942	0.0263771	7442	1
GO:0036119	GO:0036119	response to platelet-derived growth factor	0.0588235	25/18800	0.0223769	0.0587942	0.0263771	4609	1
GO:0042178	GO:0042178	xenobiotic catabolic process	0.0588235	25/18800	0.0223769	0.0587942	0.0263771	1576	1
GO:0060333	GO:0060333	interferon-gamma-mediated signaling pathway	0.0588235	25/18800	0.0223769	0.0587942	0.0263771	5468	1
GO:0062149	GO:0062149	detection of stimulus involved in sensory perception of pain	0.0588235	25/18800	0.0223769	0.0587942	0.0263771	7442	1
GO:0071450	GO:0071450	cellular response to oxygen radical	0.0588235	25/18800	0.0223769	0.0587942	0.0263771	4846	1
GO:0071451	GO:0071451	cellular response to superoxide	0.0588235	25/18800	0.0223769	0.0587942	0.0263771	4846	1
GO:1905563	GO:1905563	negative regulation of vascular endothelial cell proliferation	0.0588235	25/18800	0.0223769	0.0587942	0.0263771	5468	1
GO:0032868	GO:0032868	response to insulin	0.117647	259/18800	0.0224382	0.0588271	0.0263918	5468/4609	2
GO:1903522	GO:1903522	regulation of blood circulation	0.117647	260/18800	0.0226002	0.0591233	0.0265247	4846/7442	2
GO:0002026	GO:0002026	regulation of the force of heart contraction	0.0588235	26/18800	0.0232621	0.0598168	0.0268359	4846	1
GO:0033598	GO:0033598	mammary gland epithelial cell proliferation	0.0588235	26/18800	0.0232621	0.0598168	0.0268359	2099	1
GO:0045822	GO:0045822	negative regulation of heart contraction	0.0588235	26/18800	0.0232621	0.0598168	0.0268359	7442	1
GO:0050951	GO:0050951	sensory perception of temperature stimulus	0.0588235	26/18800	0.0232621	0.0598168	0.0268359	7442	1
GO:0060384	GO:0060384	innervation	0.0588235	26/18800	0.0232621	0.0598168	0.0268359	7412	1
GO:0071378	GO:0071378	cellular response to growth hormone stimulus	0.0588235	26/18800	0.0232621	0.0598168	0.0268359	4609	1
GO:0071549	GO:0071549	cellular response to dexamethasone stimulus	0.0588235	26/18800	0.0232621	0.0598168	0.0268359	2908	1
GO:1904385	GO:1904385	cellular response to angiotensin	0.0588235	26/18800	0.0232621	0.0598168	0.0268359	4609	1
GO:0006338	GO:0006338	chromatin remodeling	0.117647	266/18800	0.0235825	0.0603833	0.02709	2099/4609	2
GO:0045165	GO:0045165	cell fate commitment	0.117647	266/18800	0.0235825	0.0603833	0.02709	5468/367	2
GO:0002092	GO:0002092	positive regulation of receptor internalization	0.0588235	27/18800	0.0241465	0.0607949	0.0272746	6401	1
GO:0003401	GO:0003401	axis elongation	0.0588235	27/18800	0.0241465	0.0607949	0.0272746	2099	1
GO:0006706	GO:0006706	steroid catabolic process	0.0588235	27/18800	0.0241465	0.0607949	0.0272746	1576	1
GO:0007263	GO:0007263	nitric oxide mediated signal transduction	0.0588235	27/18800	0.0241465	0.0607949	0.0272746	4846	1
GO:0009065	GO:0009065	glutamine family amino acid catabolic process	0.0588235	27/18800	0.0241465	0.0607949	0.0272746	4846	1
GO:0010875	GO:0010875	positive regulation of cholesterol efflux	0.0588235	27/18800	0.0241465	0.0607949	0.0272746	5468	1
GO:0071467	GO:0071467	cellular response to pH	0.0588235	27/18800	0.0241465	0.0607949	0.0272746	7442	1
GO:1903523	GO:1903523	negative regulation of blood circulation	0.0588235	27/18800	0.0241465	0.0607949	0.0272746	7442	1
GO:0001894	GO:0001894	tissue homeostasis	0.117647	272/18800	0.0245825	0.0617634	0.0277092	213/4846	2
GO:0000303	GO:0000303	response to superoxide	0.0588235	28/18800	0.0250302	0.0622401	0.027923	4846	1
GO:0030431	GO:0030431	sleep	0.0588235	28/18800	0.0250302	0.0622401	0.027923	2353	1
GO:0044030	GO:0044030	regulation of DNA methylation	0.0588235	28/18800	0.0250302	0.0622401	0.027923	4609	1
GO:0048873	GO:0048873	homeostasis of number of cells within a tissue	0.0588235	28/18800	0.0250302	0.0622401	0.027923	4846	1
GO:1901798	GO:1901798	positive regulation of signal transduction by p53 class mediator	0.0588235	28/18800	0.0250302	0.0622401	0.027923	4609	1
GO:0043542	GO:0043542	endothelial cell migration	0.117647	279/18800	0.025771	0.0625026	0.0280408	4846/5468	2
GO:0046942	GO:0046942	carboxylic acid transport	0.117647	279/18800	0.025771	0.0625026	0.0280408	4609/7442	2
GO:0098742	GO:0098742	cell-cell adhesion via plasma-membrane adhesion molecules	0.117647	279/18800	0.025771	0.0625026	0.0280408	6401/7412	2
GO:0000305	GO:0000305	response to oxygen radical	0.0588235	29/18800	0.0259132	0.0625026	0.0280408	4846	1
GO:0002021	GO:0002021	response to dietary excess	0.0588235	29/18800	0.0259132	0.0625026	0.0280408	7442	1
GO:0002068	GO:0002068	glandular epithelial cell development	0.0588235	29/18800	0.0259132	0.0625026	0.0280408	3172	1
GO:0003156	GO:0003156	regulation of animal organ formation	0.0588235	29/18800	0.0259132	0.0625026	0.0280408	367	1
GO:0003309	GO:0003309	type B pancreatic cell differentiation	0.0588235	29/18800	0.0259132	0.0625026	0.0280408	3172	1
GO:0006359	GO:0006359	regulation of transcription by RNA polymerase III	0.0588235	29/18800	0.0259132	0.0625026	0.0280408	367	1
GO:0010447	GO:0010447	response to acidic pH	0.0588235	29/18800	0.0259132	0.0625026	0.0280408	7442	1
GO:0010453	GO:0010453	regulation of cell fate commitment	0.0588235	29/18800	0.0259132	0.0625026	0.0280408	367	1
GO:0010464	GO:0010464	regulation of mesenchymal cell proliferation	0.0588235	29/18800	0.0259132	0.0625026	0.0280408	4609	1
GO:0042759	GO:0042759	long-chain fatty acid biosynthetic process	0.0588235	29/18800	0.0259132	0.0625026	0.0280408	1576	1
GO:0048265	GO:0048265	response to pain	0.0588235	29/18800	0.0259132	0.0625026	0.0280408	7442	1
GO:0097421	GO:0097421	liver regeneration	0.0588235	29/18800	0.0259132	0.0625026	0.0280408	4609	1
GO:0046879	GO:0046879	hormone secretion	0.117647	281/18800	0.0261149	0.0628634	0.0282026	5468/3172	2
GO:1902105	GO:1902105	regulation of leukocyte differentiation	0.117647	283/18800	0.0264607	0.0630231	0.0282743	2353/4609	2
GO:0034599	GO:0034599	cellular response to oxidative stress	0.117647	284/18800	0.0266343	0.0630231	0.0282743	2353/4846	2
GO:0007202	GO:0007202	activation of phospholipase C activity	0.0588235	30/18800	0.0267954	0.0630231	0.0282743	6401	1
GO:0033198	GO:0033198	response to ATP	0.0588235	30/18800	0.0267954	0.0630231	0.0282743	7442	1
GO:0034698	GO:0034698	response to gonadotropin	0.0588235	30/18800	0.0267954	0.0630231	0.0282743	4609	1
GO:0048147	GO:0048147	negative regulation of fibroblast proliferation	0.0588235	30/18800	0.0267954	0.0630231	0.0282743	4609	1
GO:0051123	GO:0051123	RNA polymerase II preinitiation complex assembly	0.0588235	30/18800	0.0267954	0.0630231	0.0282743	2099	1
GO:0060251	GO:0060251	regulation of glial cell proliferation	0.0588235	30/18800	0.0267954	0.0630231	0.0282743	4609	1
GO:0070168	GO:0070168	negative regulation of biomineral tissue development	0.0588235	30/18800	0.0267954	0.0630231	0.0282743	4846	1
GO:0090140	GO:0090140	regulation of mitochondrial fission	0.0588235	30/18800	0.0267954	0.0630231	0.0282743	5468	1
GO:1990776	GO:1990776	response to angiotensin	0.0588235	30/18800	0.0267954	0.0630231	0.0282743	4609	1
GO:0006520	GO:0006520	cellular amino acid metabolic process	0.117647	285/18800	0.0268083	0.0630231	0.0282743	4846/3172	2
GO:0042886	GO:0042886	amide transport	0.117647	287/18800	0.0271579	0.0635982	0.0285323	3172/7442	2
GO:0003299	GO:0003299	muscle hypertrophy in response to stress	0.0588235	31/18800	0.0276768	0.0635982	0.0285323	5468	1
GO:0014887	GO:0014887	cardiac muscle adaptation	0.0588235	31/18800	0.0276768	0.0635982	0.0285323	5468	1
GO:0014898	GO:0014898	cardiac muscle hypertrophy in response to stress	0.0588235	31/18800	0.0276768	0.0635982	0.0285323	5468	1
GO:0034390	GO:0034390	smooth muscle cell apoptotic process	0.0588235	31/18800	0.0276768	0.0635982	0.0285323	5468	1
GO:0034391	GO:0034391	regulation of smooth muscle cell apoptotic process	0.0588235	31/18800	0.0276768	0.0635982	0.0285323	5468	1
GO:0048384	GO:0048384	retinoic acid receptor signaling pathway	0.0588235	31/18800	0.0276768	0.0635982	0.0285323	5468	1
GO:0060390	GO:0060390	regulation of SMAD protein signal transduction	0.0588235	31/18800	0.0276768	0.0635982	0.0285323	5468	1
GO:0110150	GO:0110150	negative regulation of biomineralization	0.0588235	31/18800	0.0276768	0.0635982	0.0285323	4846	1
GO:1902042	GO:1902042	negative regulation of extrinsic apoptotic signaling pathway via death domain receptors	0.0588235	31/18800	0.0276768	0.0635982	0.0285323	4846	1
GO:0009914	GO:0009914	hormone transport	0.117647	290/18800	0.0276858	0.0635982	0.0285323	5468/3172	2
GO:0010632	GO:0010632	regulation of epithelial cell migration	0.117647	290/18800	0.0276858	0.0635982	0.0285323	4846/5468	2
GO:0022409	GO:0022409	positive regulation of cell-cell adhesion	0.117647	291/18800	0.0278627	0.0638829	0.02866	6401/7412	2
GO:0071375	GO:0071375	cellular response to peptide hormone stimulus	0.117647	294/18800	0.0283961	0.0641346	0.028773	5468/4609	2
GO:0001516	GO:0001516	prostaglandin biosynthetic process	0.0588235	32/18800	0.0285575	0.0641346	0.028773	5742	1
GO:0003180	GO:0003180	aortic valve morphogenesis	0.0588235	32/18800	0.0285575	0.0641346	0.028773	4846	1
GO:0010743	GO:0010743	regulation of macrophage derived foam cell differentiation	0.0588235	32/18800	0.0285575	0.0641346	0.028773	5468	1
GO:0035883	GO:0035883	enteroendocrine cell differentiation	0.0588235	32/18800	0.0285575	0.0641346	0.028773	3172	1
GO:0046457	GO:0046457	prostanoid biosynthetic process	0.0588235	32/18800	0.0285575	0.0641346	0.028773	5742	1
GO:0051385	GO:0051385	response to mineralocorticoid	0.0588235	32/18800	0.0285575	0.0641346	0.028773	2353	1
GO:0071168	GO:0071168	protein localization to chromatin	0.0588235	32/18800	0.0285575	0.0641346	0.028773	2099	1
GO:0090183	GO:0090183	regulation of kidney development	0.0588235	32/18800	0.0285575	0.0641346	0.028773	4609	1
GO:0098703	GO:0098703	calcium ion import across plasma membrane	0.0588235	32/18800	0.0285575	0.0641346	0.028773	7442	1
GO:1902253	GO:1902253	regulation of intrinsic apoptotic signaling pathway by p53 class mediator	0.0588235	32/18800	0.0285575	0.0641346	0.028773	4609	1
GO:0021700	GO:0021700	developmental maturation	0.117647	296/18800	0.0287541	0.0644562	0.0289173	5468/5241	2
GO:0003382	GO:0003382	epithelial cell morphogenesis	0.0588235	33/18800	0.0294374	0.0652248	0.0292621	367	1
GO:0010661	GO:0010661	positive regulation of muscle cell apoptotic process	0.0588235	33/18800	0.0294374	0.0652248	0.0292621	5468	1
GO:0046685	GO:0046685	response to arsenic-containing substance	0.0588235	33/18800	0.0294374	0.0652248	0.0292621	4609	1
GO:0055094	GO:0055094	response to lipoprotein particle	0.0588235	33/18800	0.0294374	0.0652248	0.0292621	5468	1
GO:1902656	GO:1902656	calcium ion import into cytosol	0.0588235	33/18800	0.0294374	0.0652248	0.0292621	7442	1
GO:1903715	GO:1903715	regulation of aerobic respiration	0.0588235	33/18800	0.0294374	0.0652248	0.0292621	4609	1
GO:0051047	GO:0051047	positive regulation of secretion	0.117647	300/18800	0.0294756	0.0652248	0.0292621	5468/7442	2
GO:0060485	GO:0060485	mesenchyme development	0.117647	301/18800	0.0296571	0.0655063	0.0293883	4846/4609	2
GO:0031128	GO:0031128	developmental induction	0.0588235	34/18800	0.0303166	0.0662351	0.0297153	367	1
GO:0034405	GO:0034405	response to fluid shear stress	0.0588235	34/18800	0.0303166	0.0662351	0.0297153	4846	1
GO:0042573	GO:0042573	retinoic acid metabolic process	0.0588235	34/18800	0.0303166	0.0662351	0.0297153	1576	1
GO:0051973	GO:0051973	positive regulation of telomerase activity	0.0588235	34/18800	0.0303166	0.0662351	0.0297153	4609	1
GO:0110110	GO:0110110	positive regulation of animal organ morphogenesis	0.0588235	34/18800	0.0303166	0.0662351	0.0297153	367	1
GO:1904893	GO:1904893	negative regulation of receptor signaling pathway via STAT	0.0588235	34/18800	0.0303166	0.0662351	0.0297153	5468	1
GO:0010614	GO:0010614	negative regulation of cardiac muscle hypertrophy	0.0588235	35/18800	0.031195	0.0677859	0.0304111	5468	1
GO:0033146	GO:0033146	regulation of intracellular estrogen receptor signaling pathway	0.0588235	35/18800	0.031195	0.0677859	0.0304111	367	1
GO:2000036	GO:2000036	regulation of stem cell population maintenance	0.0588235	35/18800	0.031195	0.0677859	0.0304111	4609	1
GO:0009416	GO:0009416	response to light stimulus	0.117647	310/18800	0.0313112	0.067916	0.0304694	2353/4609	2
GO:0042789	GO:0042789	mRNA transcription by RNA polymerase II	0.0588235	36/18800	0.0320727	0.0690708	0.0309875	5468	1
GO:0071312	GO:0071312	cellular response to alkaloid	0.0588235	36/18800	0.0320727	0.0690708	0.0309875	7442	1
GO:0071402	GO:0071402	cellular response to lipoprotein particle stimulus	0.0588235	36/18800	0.0320727	0.0690708	0.0309875	5468	1
GO:1905332	GO:1905332	positive regulation of morphogenesis of an epithelium	0.0588235	36/18800	0.0320727	0.0690708	0.0309875	367	1
GO:0046394	GO:0046394	carboxylic acid biosynthetic process	0.117647	316/18800	0.0324342	0.0695805	0.0312162	1576/5742	2
GO:0016053	GO:0016053	organic acid biosynthetic process	0.117647	318/18800	0.0328121	0.0695805	0.0312162	1576/5742	2
GO:0003176	GO:0003176	aortic valve development	0.0588235	37/18800	0.0329496	0.0695805	0.0312162	4846	1
GO:0003203	GO:0003203	endocardial cushion morphogenesis	0.0588235	37/18800	0.0329496	0.0695805	0.0312162	4846	1
GO:0008210	GO:0008210	estrogen metabolic process	0.0588235	37/18800	0.0329496	0.0695805	0.0312162	1576	1
GO:0010092	GO:0010092	specification of animal organ identity	0.0588235	37/18800	0.0329496	0.0695805	0.0312162	367	1
GO:0014741	GO:0014741	negative regulation of muscle hypertrophy	0.0588235	37/18800	0.0329496	0.0695805	0.0312162	5468	1
GO:0045454	GO:0045454	cell redox homeostasis	0.0588235	37/18800	0.0329496	0.0695805	0.0312162	4846	1
GO:0048009	GO:0048009	insulin-like growth factor receptor signaling pathway	0.0588235	37/18800	0.0329496	0.0695805	0.0312162	367	1
GO:0071276	GO:0071276	cellular response to cadmium ion	0.0588235	37/18800	0.0329496	0.0695805	0.0312162	2353	1
GO:1903580	GO:1903580	positive regulation of ATP metabolic process	0.0588235	37/18800	0.0329496	0.0695805	0.0312162	4609	1
GO:0060249	GO:0060249	anatomical structure homeostasis	0.117647	319/18800	0.0330017	0.0695805	0.0312162	213/4846	2
GO:0008202	GO:0008202	steroid metabolic process	0.117647	323/18800	0.0337645	0.0705777	0.0316636	2099/1576	2
GO:0071214	GO:0071214	cellular response to abiotic stimulus	0.117647	323/18800	0.0337645	0.0705777	0.0316636	4609/7442	2
GO:0104004	GO:0104004	cellular response to environmental stimulus	0.117647	323/18800	0.0337645	0.0705777	0.0316636	4609/7442	2
GO:0001990	GO:0001990	regulation of systemic arterial blood pressure by hormone	0.0588235	38/18800	0.0338258	0.0705777	0.0316636	4846	1
GO:0010742	GO:0010742	macrophage derived foam cell differentiation	0.0588235	38/18800	0.0338258	0.0705777	0.0316636	5468	1
GO:0060416	GO:0060416	response to growth hormone	0.0588235	38/18800	0.0338258	0.0705777	0.0316636	4609	1
GO:0007204	GO:0007204	positive regulation of cytosolic calcium ion concentration	0.117647	325/18800	0.0341486	0.0711282	0.0319105	2099/7442	2
GO:0002691	GO:0002691	regulation of cellular extravasation	0.0588235	39/18800	0.0347012	0.0715379	0.0320944	6401	1
GO:0032570	GO:0032570	response to progesterone	0.0588235	39/18800	0.0347012	0.0715379	0.0320944	2353	1
GO:0043267	GO:0043267	negative regulation of potassium ion transport	0.0588235	39/18800	0.0347012	0.0715379	0.0320944	4846	1
GO:0045923	GO:0045923	positive regulation of fatty acid metabolic process	0.0588235	39/18800	0.0347012	0.0715379	0.0320944	5468	1
GO:0090077	GO:0090077	foam cell differentiation	0.0588235	39/18800	0.0347012	0.0715379	0.0320944	5468	1
GO:1904994	GO:1904994	regulation of leukocyte adhesion to vascular endothelial cell	0.0588235	39/18800	0.0347012	0.0715379	0.0320944	6401	1
GO:0043414	GO:0043414	macromolecule methylation	0.117647	331/18800	0.0353113	0.0726713	0.0326028	2353/4609	2
GO:0000266	GO:0000266	mitochondrial fission	0.0588235	40/18800	0.0355759	0.072967	0.0327355	5468	1
GO:0007007	GO:0007007	inner mitochondrial membrane organization	0.0588235	40/18800	0.0355759	0.072967	0.0327355	4609	1
GO:0009299	GO:0009299	mRNA transcription	0.0588235	41/18800	0.0364499	0.0740043	0.0332008	5468	1
GO:0010463	GO:0010463	mesenchymal cell proliferation	0.0588235	41/18800	0.0364499	0.0740043	0.0332008	4609	1
GO:0045429	GO:0045429	positive regulation of nitric oxide biosynthetic process	0.0588235	41/18800	0.0364499	0.0740043	0.0332008	7442	1
GO:0060261	GO:0060261	positive regulation of transcription initiation from RNA polymerase II promoter	0.0588235	41/18800	0.0364499	0.0740043	0.0332008	2099	1
GO:0071548	GO:0071548	response to dexamethasone	0.0588235	41/18800	0.0364499	0.0740043	0.0332008	2908	1
GO:1905314	GO:1905314	semi-lunar valve development	0.0588235	41/18800	0.0364499	0.0740043	0.0332008	4846	1
GO:0019216	GO:0019216	regulation of lipid metabolic process	0.117647	339/18800	0.0368856	0.0747631	0.0335413	5468/3172	2
GO:0014911	GO:0014911	positive regulation of smooth muscle cell migration	0.0588235	42/18800	0.0373231	0.0748946	0.0336003	4609	1
GO:0055090	GO:0055090	acylglycerol homeostasis	0.0588235	42/18800	0.0373231	0.0748946	0.0336003	3172	1
GO:0060412	GO:0060412	ventricular septum morphogenesis	0.0588235	42/18800	0.0373231	0.0748946	0.0336003	4846	1
GO:0070328	GO:0070328	triglyceride homeostasis	0.0588235	42/18800	0.0373231	0.0748946	0.0336003	3172	1
GO:0070897	GO:0070897	transcription preinitiation complex assembly	0.0588235	42/18800	0.0373231	0.0748946	0.0336003	2099	1
GO:1904706	GO:1904706	negative regulation of vascular associated smooth muscle cell proliferation	0.0588235	42/18800	0.0373231	0.0748946	0.0336003	5468	1
GO:1903037	GO:1903037	regulation of leukocyte cell-cell adhesion	0.117647	344/18800	0.0378834	0.0757629	0.0339898	6401/7412	2
GO:0045765	GO:0045765	regulation of angiogenesis	0.117647	345/18800	0.0380843	0.0757629	0.0339898	4846/5468	2
GO:0006775	GO:0006775	fat-soluble vitamin metabolic process	0.0588235	43/18800	0.0381955	0.0757629	0.0339898	1576	1
GO:0035019	GO:0035019	somatic stem cell population maintenance	0.0588235	43/18800	0.0381955	0.0757629	0.0339898	4609	1
GO:0044058	GO:0044058	regulation of digestive system process	0.0588235	43/18800	0.0381955	0.0757629	0.0339898	7442	1
GO:0071364	GO:0071364	cellular response to epidermal growth factor stimulus	0.0588235	43/18800	0.0381955	0.0757629	0.0339898	4609	1
GO:1904407	GO:1904407	positive regulation of nitric oxide metabolic process	0.0588235	43/18800	0.0381955	0.0757629	0.0339898	7442	1
GO:0002066	GO:0002066	columnar/cuboidal epithelial cell development	0.0588235	44/18800	0.0390672	0.0770395	0.0345626	3172	1
GO:0014009	GO:0014009	glial cell proliferation	0.0588235	44/18800	0.0390672	0.0770395	0.0345626	4609	1
GO:0048286	GO:0048286	lung alveolus development	0.0588235	44/18800	0.0390672	0.0770395	0.0345626	5241	1
GO:0009306	GO:0009306	protein secretion	0.117647	350/18800	0.0390947	0.0770395	0.0345626	5468/3172	2
GO:0010038	GO:0010038	response to metal ion	0.117647	351/18800	0.039298	0.0770625	0.0345728	2353/7412	2
GO:0035592	GO:0035592	establishment of protein localization to extracellular region	0.117647	351/18800	0.039298	0.0770625	0.0345728	5468/3172	2
GO:1901342	GO:1901342	regulation of vasculature development	0.117647	351/18800	0.039298	0.0770625	0.0345728	4846/5468	2
GO:0006110	GO:0006110	regulation of glycolytic process	0.0588235	45/18800	0.0399382	0.0778118	0.034909	4609	1
GO:0009268	GO:0009268	response to pH	0.0588235	45/18800	0.0399382	0.0778118	0.034909	7442	1
GO:1904646	GO:1904646	cellular response to amyloid-beta	0.0588235	45/18800	0.0399382	0.0778118	0.034909	7412	1
GO:1990090	GO:1990090	cellular response to nerve growth factor stimulus	0.0588235	45/18800	0.0399382	0.0778118	0.034909	7442	1
GO:0051480	GO:0051480	regulation of cytosolic calcium ion concentration	0.117647	356/18800	0.0403209	0.0784307	0.0351867	2099/7442	2
GO:0010631	GO:0010631	epithelial cell migration	0.117647	358/18800	0.040733	0.0788702	0.0353838	4846/5468	2
GO:0001974	GO:0001974	blood vessel remodeling	0.0588235	46/18800	0.0408084	0.0788702	0.0353838	4846	1
GO:0030521	GO:0030521	androgen receptor signaling pathway	0.0588235	46/18800	0.0408084	0.0788702	0.0353838	367	1
GO:0031018	GO:0031018	endocrine pancreas development	0.0588235	46/18800	0.0408084	0.0788702	0.0353838	3172	1
GO:0071692	GO:0071692	protein localization to extracellular region	0.117647	359/18800	0.0409396	0.0789971	0.0354408	5468/3172	2
GO:0015711	GO:0015711	organic anion transport	0.117647	361/18800	0.0413541	0.0790308	0.0354559	4609/7442	2
GO:0090132	GO:0090132	epithelium migration	0.117647	361/18800	0.0413541	0.0790308	0.0354559	4846/5468	2
GO:0001774	GO:0001774	microglial cell activation	0.0588235	47/18800	0.0416779	0.0790308	0.0354559	7442	1
GO:0003197	GO:0003197	endocardial cushion development	0.0588235	47/18800	0.0416779	0.0790308	0.0354559	4846	1
GO:0051972	GO:0051972	regulation of telomerase activity	0.0588235	47/18800	0.0416779	0.0790308	0.0354559	4609	1
GO:0070849	GO:0070849	response to epidermal growth factor	0.0588235	47/18800	0.0416779	0.0790308	0.0354559	4609	1
GO:0101023	GO:0101023	vascular endothelial cell proliferation	0.0588235	47/18800	0.0416779	0.0790308	0.0354559	5468	1
GO:1905562	GO:1905562	regulation of vascular endothelial cell proliferation	0.0588235	47/18800	0.0416779	0.0790308	0.0354559	5468	1
GO:1905953	GO:1905953	negative regulation of lipid localization	0.0588235	47/18800	0.0416779	0.0790308	0.0354559	5468	1
GO:1990089	GO:1990089	response to nerve growth factor	0.0588235	47/18800	0.0416779	0.0790308	0.0354559	7442	1
GO:2000144	GO:2000144	positive regulation of DNA-templated transcription, initiation	0.0588235	47/18800	0.0416779	0.0790308	0.0354559	2099	1
GO:0051098	GO:0051098	regulation of binding	0.117647	366/18800	0.0423974	0.0795524	0.0356899	5468/4609	2
GO:0090130	GO:0090130	tissue migration	0.117647	366/18800	0.0423974	0.0795524	0.0356899	4846/5468	2
GO:0003044	GO:0003044	regulation of systemic arterial blood pressure mediated by a chemical signal	0.0588235	48/18800	0.0425467	0.0795524	0.0356899	4846	1
GO:0006953	GO:0006953	acute-phase response	0.0588235	48/18800	0.0425467	0.0795524	0.0356899	7442	1
GO:0010543	GO:0010543	regulation of platelet activation	0.0588235	48/18800	0.0425467	0.0795524	0.0356899	4846	1
GO:0030195	GO:0030195	negative regulation of blood coagulation	0.0588235	48/18800	0.0425467	0.0795524	0.0356899	4846	1
GO:0042311	GO:0042311	vasodilation	0.0588235	48/18800	0.0425467	0.0795524	0.0356899	4846	1
GO:0045747	GO:0045747	positive regulation of Notch signaling pathway	0.0588235	48/18800	0.0425467	0.0795524	0.0356899	4846	1
GO:0048483	GO:0048483	autonomic nervous system development	0.0588235	48/18800	0.0425467	0.0795524	0.0356899	7412	1
GO:0045862	GO:0045862	positive regulation of proteolysis	0.117647	369/18800	0.0430283	0.0802477	0.0360018	5468/4609	2
GO:0002762	GO:0002762	negative regulation of myeloid leukocyte differentiation	0.0588235	49/18800	0.0434147	0.0802477	0.0360018	4609	1
GO:0010862	GO:0010862	positive regulation of pathway-restricted SMAD protein phosphorylation	0.0588235	49/18800	0.0434147	0.0802477	0.0360018	5468	1
GO:0035094	GO:0035094	response to nicotine	0.0588235	49/18800	0.0434147	0.0802477	0.0360018	7412	1
GO:0060260	GO:0060260	regulation of transcription initiation from RNA polymerase II promoter	0.0588235	49/18800	0.0434147	0.0802477	0.0360018	2099	1
GO:0060986	GO:0060986	endocrine hormone secretion	0.0588235	49/18800	0.0434147	0.0802477	0.0360018	5468	1
GO:1900047	GO:1900047	negative regulation of hemostasis	0.0588235	49/18800	0.0434147	0.0802477	0.0360018	4846	1
GO:1903706	GO:1903706	regulation of hemopoiesis	0.117647	371/18800	0.0434509	0.0802477	0.0360018	2353/4609	2
GO:0002269	GO:0002269	leukocyte activation involved in inflammatory response	0.0588235	50/18800	0.0442819	0.0806707	0.0361916	7442	1
GO:0006692	GO:0006692	prostanoid metabolic process	0.0588235	50/18800	0.0442819	0.0806707	0.0361916	5742	1
GO:0006693	GO:0006693	prostaglandin metabolic process	0.0588235	50/18800	0.0442819	0.0806707	0.0361916	5742	1
GO:0031281	GO:0031281	positive regulation of cyclase activity	0.0588235	50/18800	0.0442819	0.0806707	0.0361916	4846	1
GO:0032873	GO:0032873	negative regulation of stress-activated MAPK cascade	0.0588235	50/18800	0.0442819	0.0806707	0.0361916	4609	1
GO:0043457	GO:0043457	regulation of cellular respiration	0.0588235	50/18800	0.0442819	0.0806707	0.0361916	4609	1
GO:0051646	GO:0051646	mitochondrion localization	0.0588235	50/18800	0.0442819	0.0806707	0.0361916	213	1
GO:0070303	GO:0070303	negative regulation of stress-activated protein kinase signaling cascade	0.0588235	50/18800	0.0442819	0.0806707	0.0361916	4609	1
GO:1902041	GO:1902041	regulation of extrinsic apoptotic signaling pathway via death domain receptors	0.0588235	50/18800	0.0442819	0.0806707	0.0361916	4846	1
GO:0032259	GO:0032259	methylation	0.117647	376/18800	0.0445143	0.0808497	0.0362719	2353/4609	2
GO:0044282	GO:0044282	small molecule catabolic process	0.117647	376/18800	0.0445143	0.0808497	0.0362719	4846/1576	2
GO:0009409	GO:0009409	response to cold	0.0588235	51/18800	0.0451484	0.0812672	0.0364592	2353	1
GO:0010823	GO:0010823	negative regulation of mitochondrion organization	0.0588235	51/18800	0.0451484	0.0812672	0.0364592	5468	1
GO:0042572	GO:0042572	retinol metabolic process	0.0588235	51/18800	0.0451484	0.0812672	0.0364592	1576	1
GO:0043124	GO:0043124	negative regulation of I-kappaB kinase/NF-kappaB signaling	0.0588235	51/18800	0.0451484	0.0812672	0.0364592	2099	1
GO:0045668	GO:0045668	negative regulation of osteoblast differentiation	0.0588235	51/18800	0.0451484	0.0812672	0.0364592	5468	1
GO:0051349	GO:0051349	positive regulation of lyase activity	0.0588235	51/18800	0.0451484	0.0812672	0.0364592	4846	1
GO:0007159	GO:0007159	leukocyte cell-cell adhesion	0.117647	381/18800	0.0455875	0.0819353	0.036759	6401/7412	2
GO:0050878	GO:0050878	regulation of body fluid levels	0.117647	382/18800	0.0458034	0.0820904	0.0368286	4846/3172	2
GO:0006636	GO:0006636	unsaturated fatty acid biosynthetic process	0.0588235	52/18800	0.0460142	0.0820904	0.0368286	5742	1
GO:0010874	GO:0010874	regulation of cholesterol efflux	0.0588235	52/18800	0.0460142	0.0820904	0.0368286	5468	1
GO:0035196	GO:0035196	production of miRNAs involved in gene silencing by miRNA	0.0588235	52/18800	0.0460142	0.0820904	0.0368286	2099	1
GO:0050819	GO:0050819	negative regulation of coagulation	0.0588235	52/18800	0.0460142	0.0820904	0.0368286	4846	1
GO:0050900	GO:0050900	leukocyte migration	0.117647	384/18800	0.0462362	0.0823646	0.0369516	6401/7412	2
GO:0006383	GO:0006383	transcription by RNA polymerase III	0.0588235	53/18800	0.0468792	0.0830196	0.0372454	367	1
GO:0010043	GO:0010043	response to zinc ion	0.0588235	53/18800	0.0468792	0.0830196	0.0372454	7412	1
GO:0048260	GO:0048260	positive regulation of receptor-mediated endocytosis	0.0588235	53/18800	0.0468792	0.0830196	0.0372454	6401	1
GO:0071385	GO:0071385	cellular response to glucocorticoid stimulus	0.0588235	53/18800	0.0468792	0.0830196	0.0372454	2908	1
GO:0002067	GO:0002067	glandular epithelial cell differentiation	0.0588235	54/18800	0.0477436	0.0841794	0.0377658	3172	1
GO:0014888	GO:0014888	striated muscle adaptation	0.0588235	54/18800	0.0477436	0.0841794	0.0377658	5468	1
GO:0061900	GO:0061900	glial cell activation	0.0588235	54/18800	0.0477436	0.0841794	0.0377658	7442	1
GO:0006163	GO:0006163	purine nucleotide metabolic process	0.117647	394/18800	0.0484236	0.0849568	0.0381145	4846/4609	2
GO:0002763	GO:0002763	positive regulation of myeloid leukocyte differentiation	0.0588235	55/18800	0.0486071	0.0849568	0.0381145	2353	1
GO:0003179	GO:0003179	heart valve morphogenesis	0.0588235	55/18800	0.0486071	0.0849568	0.0381145	4846	1
GO:0010883	GO:0010883	regulation of lipid storage	0.0588235	55/18800	0.0486071	0.0849568	0.0381145	5468	1
GO:0043470	GO:0043470	regulation of carbohydrate catabolic process	0.0588235	55/18800	0.0486071	0.0849568	0.0381145	4609	1
GO:1904645	GO:1904645	response to amyloid-beta	0.0588235	55/18800	0.0486071	0.0849568	0.0381145	7412	1
GO:0010332	GO:0010332	response to gamma radiation	0.0588235	56/18800	0.0494699	0.086215	0.038679	4609	1
GO:0070918	GO:0070918	primary sncRNA processing	0.0588235	56/18800	0.0494699	0.086215	0.038679	2099	1
GO:0001658	GO:0001658	branching involved in ureteric bud morphogenesis	0.0588235	57/18800	0.050332	0.0870881	0.0390707	4609	1
GO:0006754	GO:0006754	ATP biosynthetic process	0.0588235	57/18800	0.050332	0.0870881	0.0390707	4609	1
GO:0046456	GO:0046456	icosanoid biosynthetic process	0.0588235	57/18800	0.050332	0.0870881	0.0390707	5742	1
GO:0051289	GO:0051289	protein homotetramerization	0.0588235	57/18800	0.050332	0.0870881	0.0390707	7442	1
GO:2000142	GO:2000142	regulation of DNA-templated transcription, initiation	0.0588235	57/18800	0.050332	0.0870881	0.0390707	2099	1
GO:0002090	GO:0002090	regulation of receptor internalization	0.0588235	58/18800	0.0511934	0.0881989	0.039569	6401	1
GO:0019369	GO:0019369	arachidonic acid metabolic process	0.0588235	58/18800	0.0511934	0.0881989	0.039569	5742	1
GO:0030514	GO:0030514	negative regulation of BMP signaling pathway	0.0588235	58/18800	0.0511934	0.0881989	0.039569	5468	1
GO:0019748	GO:0019748	secondary metabolic process	0.0588235	59/18800	0.052054	0.0892989	0.0400625	1576	1
GO:0046686	GO:0046686	response to cadmium ion	0.0588235	59/18800	0.052054	0.0892989	0.0400625	2353	1
GO:0071384	GO:0071384	cellular response to corticosteroid stimulus	0.0588235	59/18800	0.052054	0.0892989	0.0400625	2908	1
GO:0043407	GO:0043407	negative regulation of MAP kinase activity	0.0588235	60/18800	0.0529139	0.0905165	0.0406088	5468	1
GO:0046324	GO:0046324	regulation of glucose import	0.0588235	60/18800	0.0529139	0.0905165	0.0406088	4609	1
GO:0001558	GO:0001558	regulation of cell growth	0.117647	415/18800	0.05314	0.0907746	0.0407246	3172/2100	2
GO:0072521	GO:0072521	purine-containing compound metabolic process	0.117647	416/18800	0.0533687	0.0910363	0.040842	4846/4609	2
GO:0034113	GO:0034113	heterotypic cell-cell adhesion	0.0588235	61/18800	0.053773	0.0913384	0.0409775	7412	1
GO:0045428	GO:0045428	regulation of nitric oxide biosynthetic process	0.0588235	61/18800	0.053773	0.0913384	0.0409775	7442	1
GO:2001244	GO:2001244	positive regulation of intrinsic apoptotic signaling pathway	0.0588235	61/18800	0.053773	0.0913384	0.0409775	4609	1
GO:0031663	GO:0031663	lipopolysaccharide-mediated signaling pathway	0.0588235	62/18800	0.0546315	0.0925359	0.0415147	4846	1
GO:0060393	GO:0060393	regulation of pathway-restricted SMAD protein phosphorylation	0.0588235	62/18800	0.0546315	0.0925359	0.0415147	5468	1
GO:0006816	GO:0006816	calcium ion transport	0.117647	424/18800	0.055211	0.0932032	0.0418141	4846/7442	2
GO:0002683	GO:0002683	negative regulation of immune system process	0.117647	425/18800	0.055443	0.0932032	0.0418141	5468/4609	2
GO:0042391	GO:0042391	regulation of membrane potential	0.117647	425/18800	0.055443	0.0932032	0.0418141	4609/7442	2
GO:0015800	GO:0015800	acidic amino acid transport	0.0588235	63/18800	0.0554891	0.0932032	0.0418141	7442	1
GO:0046173	GO:0046173	polyol biosynthetic process	0.0588235	63/18800	0.0554891	0.0932032	0.0418141	1576	1
GO:0060675	GO:0060675	ureteric bud morphogenesis	0.0588235	63/18800	0.0554891	0.0932032	0.0418141	4609	1
GO:0052548	GO:0052548	regulation of endopeptidase activity	0.117647	426/18800	0.0556752	0.0933857	0.041896	5468/4609	2
GO:0014015	GO:0014015	positive regulation of gliogenesis	0.0588235	64/18800	0.0563461	0.0937755	0.0420709	4609	1
GO:0045670	GO:0045670	regulation of osteoclast differentiation	0.0588235	64/18800	0.0563461	0.0937755	0.0420709	2353	1
GO:0045995	GO:0045995	regulation of embryonic development	0.0588235	64/18800	0.0563461	0.0937755	0.0420709	3172	1
GO:0072171	GO:0072171	mesonephric tubule morphogenesis	0.0588235	64/18800	0.0563461	0.0937755	0.0420709	4609	1
GO:0080164	GO:0080164	regulation of nitric oxide metabolic process	0.0588235	64/18800	0.0563461	0.0937755	0.0420709	7442	1
GO:0032102	GO:0032102	negative regulation of response to external stimulus	0.117647	429/18800	0.0563742	0.0937755	0.0420709	4846/5468	2
GO:0003170	GO:0003170	heart valve development	0.0588235	65/18800	0.0572023	0.0945013	0.0423965	4846	1
GO:0007588	GO:0007588	excretion	0.0588235	65/18800	0.0572023	0.0945013	0.0423965	7442	1
GO:0031100	GO:0031100	animal organ regeneration	0.0588235	65/18800	0.0572023	0.0945013	0.0423965	4609	1
GO:0035914	GO:0035914	skeletal muscle cell differentiation	0.0588235	65/18800	0.0572023	0.0945013	0.0423965	2353	1
GO:0048645	GO:0048645	animal organ formation	0.0588235	65/18800	0.0572023	0.0945013	0.0423965	367	1
GO:0006879	GO:0006879	cellular iron ion homeostasis	0.0588235	66/18800	0.0580578	0.0952622	0.0427379	4609	1
GO:0015909	GO:0015909	long-chain fatty acid transport	0.0588235	66/18800	0.0580578	0.0952622	0.0427379	5468	1
GO:0030193	GO:0030193	regulation of blood coagulation	0.0588235	66/18800	0.0580578	0.0952622	0.0427379	4846	1
GO:0034605	GO:0034605	cellular response to heat	0.0588235	66/18800	0.0580578	0.0952622	0.0427379	7442	1
GO:0060389	GO:0060389	pathway-restricted SMAD protein phosphorylation	0.0588235	66/18800	0.0580578	0.0952622	0.0427379	5468	1
GO:0045600	GO:0045600	positive regulation of fat cell differentiation	0.0588235	67/18800	0.0589125	0.0961415	0.0431323	5468	1
GO:0051926	GO:0051926	negative regulation of calcium ion transport	0.0588235	67/18800	0.0589125	0.0961415	0.0431323	4846	1
GO:0071300	GO:0071300	cellular response to retinoic acid	0.0588235	67/18800	0.0589125	0.0961415	0.0431323	4609	1
GO:1901224	GO:1901224	positive regulation of NIK/NF-kappaB signaling	0.0588235	67/18800	0.0589125	0.0961415	0.0431323	4306	1
GO:0009206	GO:0009206	purine ribonucleoside triphosphate biosynthetic process	0.0588235	68/18800	0.0597666	0.0971408	0.0435807	4609	1
GO:0010611	GO:0010611	regulation of cardiac muscle hypertrophy	0.0588235	68/18800	0.0597666	0.0971408	0.0435807	5468	1
GO:1900046	GO:1900046	regulation of hemostasis	0.0588235	68/18800	0.0597666	0.0971408	0.0435807	4846	1
GO:0045785	GO:0045785	positive regulation of cell adhesion	0.117647	446/18800	0.0603945	0.0980292	0.0439792	6401/7412	2
GO:0009145	GO:0009145	purine nucleoside triphosphate biosynthetic process	0.0588235	69/18800	0.0606199	0.098131	0.0440249	4609	1
GO:0033344	GO:0033344	cholesterol efflux	0.0588235	69/18800	0.0606199	0.098131	0.0440249	5468	1
GO:0023061	GO:0023061	signal release	0.117647	451/18800	0.0615959	0.0995772	0.0446737	5468/3172	2
GO:0014743	GO:0014743	regulation of muscle hypertrophy	0.0588235	71/18800	0.0623243	0.100351	0.045021	5468	1
GO:0050818	GO:0050818	regulation of coagulation	0.0588235	71/18800	0.0623243	0.100351	0.045021	4846	1
GO:0060411	GO:0060411	cardiac septum morphogenesis	0.0588235	71/18800	0.0623243	0.100351	0.045021	4846	1
GO:0006874	GO:0006874	cellular calcium ion homeostasis	0.117647	456/18800	0.0628057	0.100723	0.0451878	2099/7442	2
GO:0022407	GO:0022407	regulation of cell-cell adhesion	0.117647	456/18800	0.0628057	0.100723	0.0451878	6401/7412	2
GO:0052547	GO:0052547	regulation of peptidase activity	0.117647	456/18800	0.0628057	0.100723	0.0451878	5468/4609	2
GO:0006801	GO:0006801	superoxide metabolic process	0.0588235	72/18800	0.0631754	0.100913	0.0452731	4846	1
GO:0033143	GO:0033143	regulation of intracellular steroid hormone receptor signaling pathway	0.0588235	72/18800	0.0631754	0.100913	0.0452731	367	1
GO:0072078	GO:0072078	nephron tubule morphogenesis	0.0588235	72/18800	0.0631754	0.100913	0.0452731	4609	1
GO:0003281	GO:0003281	ventricular septum development	0.0588235	73/18800	0.0640258	0.101599	0.0455807	4846	1
GO:0033555	GO:0033555	multicellular organismal response to stress	0.0588235	73/18800	0.0640258	0.101599	0.0455807	7442	1
GO:0045824	GO:0045824	negative regulation of innate immune response	0.0588235	73/18800	0.0640258	0.101599	0.0455807	5468	1
GO:0150076	GO:0150076	neuroinflammatory response	0.0588235	73/18800	0.0640258	0.101599	0.0455807	7442	1
GO:2000573	GO:2000573	positive regulation of DNA biosynthetic process	0.0588235	73/18800	0.0640258	0.101599	0.0455807	4609	1
GO:0051051	GO:0051051	negative regulation of transport	0.117647	464/18800	0.0647588	0.102274	0.0458837	4846/4609	2
GO:0009201	GO:0009201	ribonucleoside triphosphate biosynthetic process	0.0588235	74/18800	0.0648754	0.102274	0.0458837	4609	1
GO:0035924	GO:0035924	cellular response to vascular endothelial growth factor stimulus	0.0588235	74/18800	0.0648754	0.102274	0.0458837	7412	1
GO:0070988	GO:0070988	demethylation	0.0588235	74/18800	0.0648754	0.102274	0.0458837	1576	1
GO:0072088	GO:0072088	nephron epithelium morphogenesis	0.0588235	74/18800	0.0648754	0.102274	0.0458837	4609	1
GO:0021536	GO:0021536	diencephalon development	0.0588235	75/18800	0.0657244	0.103237	0.0463158	4609	1
GO:0043536	GO:0043536	positive regulation of blood vessel endothelial cell migration	0.0588235	75/18800	0.0657244	0.103237	0.0463158	4846	1
GO:0055074	GO:0055074	calcium ion homeostasis	0.117647	468/18800	0.0657433	0.103237	0.0463158	2099/7442	2
GO:0001937	GO:0001937	negative regulation of endothelial cell proliferation	0.0588235	76/18800	0.0665726	0.103998	0.0466571	5468	1
GO:0034121	GO:0034121	regulation of toll-like receptor signaling pathway	0.0588235	76/18800	0.0665726	0.103998	0.0466571	2099	1
GO:0061045	GO:0061045	negative regulation of wound healing	0.0588235	76/18800	0.0665726	0.103998	0.0466571	4846	1
GO:0061333	GO:0061333	renal tubule morphogenesis	0.0588235	76/18800	0.0665726	0.103998	0.0466571	4609	1
GO:0006919	GO:0006919	activation of cysteine-type endopeptidase activity involved in apoptotic process	0.0588235	77/18800	0.0674201	0.104779	0.0470075	5468	1
GO:0045913	GO:0045913	positive regulation of carbohydrate metabolic process	0.0588235	77/18800	0.0674201	0.104779	0.0470075	4609	1
GO:0051339	GO:0051339	regulation of lyase activity	0.0588235	77/18800	0.0674201	0.104779	0.0470075	4846	1
GO:0072028	GO:0072028	nephron morphogenesis	0.0588235	77/18800	0.0674201	0.104779	0.0470075	4609	1
GO:0009064	GO:0009064	glutamine family amino acid metabolic process	0.0588235	78/18800	0.0682668	0.105416	0.0472931	4846	1
GO:0010827	GO:0010827	regulation of glucose transmembrane transport	0.0588235	78/18800	0.0682668	0.105416	0.0472931	4609	1
GO:0031279	GO:0031279	regulation of cyclase activity	0.0588235	78/18800	0.0682668	0.105416	0.0472931	4846	1
GO:0043537	GO:0043537	negative regulation of blood vessel endothelial cell migration	0.0588235	78/18800	0.0682668	0.105416	0.0472931	5468	1
GO:1901616	GO:1901616	organic hydroxy compound catabolic process	0.0588235	78/18800	0.0682668	0.105416	0.0472931	1576	1
GO:0001667	GO:0001667	ameboidal-type cell migration	0.117647	480/18800	0.0687278	0.105992	0.0475516	4846/5468	2
GO:0046323	GO:0046323	glucose import	0.0588235	79/18800	0.0691129	0.106314	0.047696	4609	1
GO:0072332	GO:0072332	intrinsic apoptotic signaling pathway by p53 class mediator	0.0588235	79/18800	0.0691129	0.106314	0.047696	4609	1
GO:0016049	GO:0016049	cell growth	0.117647	484/18800	0.0697328	0.106932	0.0479734	3172/2100	2
GO:0001895	GO:0001895	retina homeostasis	0.0588235	80/18800	0.0699582	0.106932	0.0479734	213	1
GO:0006367	GO:0006367	transcription initiation from RNA polymerase II promoter	0.0588235	80/18800	0.0699582	0.106932	0.0479734	2099	1
GO:0008306	GO:0008306	associative learning	0.0588235	80/18800	0.0699582	0.106932	0.0479734	2353	1
GO:0032204	GO:0032204	regulation of telomere maintenance	0.0588235	80/18800	0.0699582	0.106932	0.0479734	4609	1
GO:0009117	GO:0009117	nucleotide metabolic process	0.117647	487/18800	0.0704899	0.107406	0.0481862	4846/4609	2
GO:0006096	GO:0006096	glycolytic process	0.0588235	81/18800	0.0708028	0.107406	0.0481862	4609	1
GO:0010660	GO:0010660	regulation of muscle cell apoptotic process	0.0588235	81/18800	0.0708028	0.107406	0.0481862	5468	1
GO:0021675	GO:0021675	nerve development	0.0588235	81/18800	0.0708028	0.107406	0.0481862	7412	1
GO:0030512	GO:0030512	negative regulation of transforming growth factor beta receptor signaling pathway	0.0588235	81/18800	0.0708028	0.107406	0.0481862	5468	1
GO:0031016	GO:0031016	pancreas development	0.0588235	81/18800	0.0708028	0.107406	0.0481862	3172	1
GO:0006757	GO:0006757	ATP generation from ADP	0.0588235	82/18800	0.0716466	0.108414	0.0486381	4609	1
GO:0009205	GO:0009205	purine ribonucleoside triphosphate metabolic process	0.0588235	82/18800	0.0716466	0.108414	0.0486381	4609	1
GO:0072503	GO:0072503	cellular divalent inorganic cation homeostasis	0.117647	494/18800	0.0722674	0.109191	0.0489869	2099/7442	2
GO:0014910	GO:0014910	regulation of smooth muscle cell migration	0.0588235	83/18800	0.0724898	0.109191	0.0489869	4609	1
GO:0006753	GO:0006753	nucleoside phosphate metabolic process	0.117647	495/18800	0.0725225	0.109191	0.0489869	4846/4609	2
GO:0051223	GO:0051223	regulation of protein transport	0.117647	495/18800	0.0725225	0.109191	0.0489869	5468/3172	2
GO:0001523	GO:0001523	retinoid metabolic process	0.0588235	84/18800	0.0733322	0.109998	0.049349	1576	1
GO:0022406	GO:0022406	membrane docking	0.0588235	84/18800	0.0733322	0.109998	0.049349	7412	1
GO:0071277	GO:0071277	cellular response to calcium ion	0.0588235	84/18800	0.0733322	0.109998	0.049349	2353	1
GO:0060284	GO:0060284	regulation of cell development	0.117647	500/18800	0.0738029	0.110301	0.0494846	4609/7442	2
GO:0008625	GO:0008625	extrinsic apoptotic signaling pathway via death domain receptors	0.0588235	85/18800	0.0741739	0.110301	0.0494846	4846	1
GO:0009142	GO:0009142	nucleoside triphosphate biosynthetic process	0.0588235	85/18800	0.0741739	0.110301	0.0494846	4609	1
GO:0010657	GO:0010657	muscle cell apoptotic process	0.0588235	85/18800	0.0741739	0.110301	0.0494846	5468	1
GO:0055072	GO:0055072	iron ion homeostasis	0.0588235	85/18800	0.0741739	0.110301	0.0494846	4609	1
GO:0071229	GO:0071229	cellular response to acid chemical	0.0588235	85/18800	0.0741739	0.110301	0.0494846	4609	1
GO:2000243	GO:2000243	positive regulation of reproductive process	0.0588235	85/18800	0.0741739	0.110301	0.0494846	367	1
GO:0006112	GO:0006112	energy reserve metabolic process	0.0588235	86/18800	0.0750149	0.111004	0.0498	4609	1
GO:0019915	GO:0019915	lipid storage	0.0588235	86/18800	0.0750149	0.111004	0.0498	5468	1
GO:0034103	GO:0034103	regulation of tissue remodeling	0.0588235	86/18800	0.0750149	0.111004	0.0498	5468	1
GO:1904705	GO:1904705	regulation of vascular associated smooth muscle cell proliferation	0.0588235	86/18800	0.0750149	0.111004	0.0498	5468	1
GO:0001960	GO:0001960	negative regulation of cytokine-mediated signaling pathway	0.0588235	87/18800	0.0758552	0.111563	0.0500508	5468	1
GO:0009144	GO:0009144	purine nucleoside triphosphate metabolic process	0.0588235	87/18800	0.0758552	0.111563	0.0500508	4609	1
GO:0016101	GO:0016101	diterpenoid metabolic process	0.0588235	87/18800	0.0758552	0.111563	0.0500508	1576	1
GO:1901216	GO:1901216	positive regulation of neuron death	0.0588235	87/18800	0.0758552	0.111563	0.0500508	2353	1
GO:1990874	GO:1990874	vascular associated smooth muscle cell proliferation	0.0588235	87/18800	0.0758552	0.111563	0.0500508	5468	1
GO:0034644	GO:0034644	cellular response to UV	0.0588235	88/18800	0.0766947	0.112523	0.0504816	4609	1
GO:0051262	GO:0051262	protein tetramerization	0.0588235	88/18800	0.0766947	0.112523	0.0504816	7442	1
GO:0001656	GO:0001656	metanephros development	0.0588235	89/18800	0.0775335	0.113203	0.0507866	4609	1
GO:0009199	GO:0009199	ribonucleoside triphosphate metabolic process	0.0588235	89/18800	0.0775335	0.113203	0.0507866	4609	1
GO:0051591	GO:0051591	response to cAMP	0.0588235	89/18800	0.0775335	0.113203	0.0507866	2353	1
GO:1903578	GO:1903578	regulation of ATP metabolic process	0.0588235	89/18800	0.0775335	0.113203	0.0507866	4609	1
GO:0002028	GO:0002028	regulation of sodium ion transport	0.0588235	90/18800	0.0783716	0.11415	0.0512116	4846	1
GO:0046031	GO:0046031	ADP metabolic process	0.0588235	90/18800	0.0783716	0.11415	0.0512116	4609	1
GO:0006835	GO:0006835	dicarboxylic acid transport	0.0588235	91/18800	0.079209	0.11454	0.0513864	7442	1
GO:0014909	GO:0014909	smooth muscle cell migration	0.0588235	91/18800	0.079209	0.11454	0.0513864	4609	1
GO:0045638	GO:0045638	negative regulation of myeloid cell differentiation	0.0588235	91/18800	0.079209	0.11454	0.0513864	4609	1
GO:0070509	GO:0070509	calcium ion import	0.0588235	91/18800	0.079209	0.11454	0.0513864	7442	1
GO:0072080	GO:0072080	nephron tubule development	0.0588235	91/18800	0.079209	0.11454	0.0513864	4609	1
GO:0097306	GO:0097306	cellular response to alcohol	0.0588235	91/18800	0.079209	0.11454	0.0513864	4609	1
GO:0002065	GO:0002065	columnar/cuboidal epithelial cell differentiation	0.0588235	92/18800	0.0800457	0.115197	0.0516813	3172	1
GO:0019217	GO:0019217	regulation of fatty acid metabolic process	0.0588235	92/18800	0.0800457	0.115197	0.0516813	5468	1
GO:0060761	GO:0060761	negative regulation of response to cytokine stimulus	0.0588235	92/18800	0.0800457	0.115197	0.0516813	5468	1
GO:1903035	GO:1903035	negative regulation of response to wounding	0.0588235	92/18800	0.0800457	0.115197	0.0516813	4846	1
GO:0034502	GO:0034502	protein localization to chromosome	0.0588235	93/18800	0.0808817	0.116123	0.0520967	2099	1
GO:0060993	GO:0060993	kidney morphogenesis	0.0588235	93/18800	0.0808817	0.116123	0.0520967	4609	1
GO:0001657	GO:0001657	ureteric bud development	0.0588235	94/18800	0.0817169	0.116905	0.0524474	4609	1
GO:0061326	GO:0061326	renal tubule development	0.0588235	94/18800	0.0817169	0.116905	0.0524474	4609	1
GO:1901606	GO:1901606	alpha-amino acid catabolic process	0.0588235	94/18800	0.0817169	0.116905	0.0524474	4846	1
GO:0048661	GO:0048661	positive regulation of smooth muscle cell proliferation	0.0588235	95/18800	0.0825515	0.117541	0.0527328	4609	1
GO:0060079	GO:0060079	excitatory postsynaptic potential	0.0588235	95/18800	0.0825515	0.117541	0.0527328	7442	1
GO:0072163	GO:0072163	mesonephric epithelium development	0.0588235	95/18800	0.0825515	0.117541	0.0527328	4609	1
GO:0072164	GO:0072164	mesonephric tubule development	0.0588235	95/18800	0.0825515	0.117541	0.0527328	4609	1
GO:0001708	GO:0001708	cell fate specification	0.0588235	96/18800	0.0833853	0.118309	0.0530774	367	1
GO:0003300	GO:0003300	cardiac muscle hypertrophy	0.0588235	96/18800	0.0833853	0.118309	0.0530774	5468	1
GO:0030316	GO:0030316	osteoclast differentiation	0.0588235	96/18800	0.0833853	0.118309	0.0530774	2353	1
GO:0008593	GO:0008593	regulation of Notch signaling pathway	0.0588235	97/18800	0.0842184	0.118931	0.0533567	4846	1
GO:0010596	GO:0010596	negative regulation of endothelial cell migration	0.0588235	97/18800	0.0842184	0.118931	0.0533567	5468	1
GO:0043279	GO:0043279	response to alkaloid	0.0588235	97/18800	0.0842184	0.118931	0.0533567	7442	1
GO:0045807	GO:0045807	positive regulation of endocytosis	0.0588235	97/18800	0.0842184	0.118931	0.0533567	6401	1
GO:0006721	GO:0006721	terpenoid metabolic process	0.0588235	98/18800	0.0850508	0.119826	0.0537581	1576	1
GO:0042632	GO:0042632	cholesterol homeostasis	0.0588235	98/18800	0.0850508	0.119826	0.0537581	3172	1
GO:0001823	GO:0001823	mesonephros development	0.0588235	99/18800	0.0858825	0.120017	0.0538435	4609	1
GO:0006165	GO:0006165	nucleoside diphosphate phosphorylation	0.0588235	99/18800	0.0858825	0.120017	0.0538435	4609	1
GO:0014897	GO:0014897	striated muscle hypertrophy	0.0588235	99/18800	0.0858825	0.120017	0.0538435	5468	1
GO:0015908	GO:0015908	fatty acid transport	0.0588235	99/18800	0.0858825	0.120017	0.0538435	5468	1
GO:0019233	GO:0019233	sensory perception of pain	0.0588235	99/18800	0.0858825	0.120017	0.0538435	7442	1
GO:0045639	GO:0045639	positive regulation of myeloid cell differentiation	0.0588235	99/18800	0.0858825	0.120017	0.0538435	2353	1
GO:0055092	GO:0055092	sterol homeostasis	0.0588235	99/18800	0.0858825	0.120017	0.0538435	3172	1
GO:0014013	GO:0014013	regulation of gliogenesis	0.0588235	100/18800	0.0867134	0.120898	0.0542388	4609	1
GO:0046939	GO:0046939	nucleotide phosphorylation	0.0588235	100/18800	0.0867134	0.120898	0.0542388	4609	1
GO:0014896	GO:0014896	muscle hypertrophy	0.0588235	101/18800	0.0875437	0.121633	0.0545688	5468	1
GO:0070167	GO:0070167	regulation of biomineral tissue development	0.0588235	101/18800	0.0875437	0.121633	0.0545688	4846	1
GO:0099565	GO:0099565	chemical synaptic transmission, postsynaptic	0.0588235	101/18800	0.0875437	0.121633	0.0545688	7442	1
GO:1902106	GO:1902106	negative regulation of leukocyte differentiation	0.0588235	102/18800	0.0883733	0.122645	0.0550225	4609	1
GO:0009135	GO:0009135	purine nucleoside diphosphate metabolic process	0.0588235	103/18800	0.0892021	0.122946	0.0551577	4609	1
GO:0009179	GO:0009179	purine ribonucleoside diphosphate metabolic process	0.0588235	103/18800	0.0892021	0.122946	0.0551577	4609	1
GO:0042102	GO:0042102	positive regulation of T cell proliferation	0.0588235	103/18800	0.0892021	0.122946	0.0551577	7412	1
GO:0110149	GO:0110149	regulation of biomineralization	0.0588235	103/18800	0.0892021	0.122946	0.0551577	4846	1
GO:1901796	GO:1901796	regulation of signal transduction by p53 class mediator	0.0588235	103/18800	0.0892021	0.122946	0.0551577	4609	1
GO:1903076	GO:1903076	regulation of protein localization to plasma membrane	0.0588235	103/18800	0.0892021	0.122946	0.0551577	367	1
GO:0007200	GO:0007200	phospholipase C-activating G protein-coupled receptor signaling pathway	0.0588235	104/18800	0.0900302	0.123663	0.0554796	2099	1
GO:0014812	GO:0014812	muscle cell migration	0.0588235	104/18800	0.0900302	0.123663	0.0554796	4609	1
GO:0022600	GO:0022600	digestive system process	0.0588235	104/18800	0.0900302	0.123663	0.0554796	7442	1
GO:0002027	GO:0002027	regulation of heart rate	0.0588235	105/18800	0.0908577	0.124375	0.0557988	7442	1
GO:0030510	GO:0030510	regulation of BMP signaling pathway	0.0588235	105/18800	0.0908577	0.124375	0.0557988	5468	1
GO:0034308	GO:0034308	primary alcohol metabolic process	0.0588235	105/18800	0.0908577	0.124375	0.0557988	1576	1
GO:0003279	GO:0003279	cardiac septum development	0.0588235	106/18800	0.0916844	0.124658	0.0559257	4846	1
GO:0006090	GO:0006090	pyruvate metabolic process	0.0588235	106/18800	0.0916844	0.124658	0.0559257	4609	1
GO:0007631	GO:0007631	feeding behavior	0.0588235	106/18800	0.0916844	0.124658	0.0559257	2353	1
GO:0042116	GO:0042116	macrophage activation	0.0588235	106/18800	0.0916844	0.124658	0.0559257	7442	1
GO:0062207	GO:0062207	regulation of pattern recognition receptor signaling pathway	0.0588235	106/18800	0.0916844	0.124658	0.0559257	2099	1
GO:1903707	GO:1903707	negative regulation of hemopoiesis	0.0588235	106/18800	0.0916844	0.124658	0.0559257	4609	1
GO:0021761	GO:0021761	limbic system development	0.0588235	108/18800	0.0933357	0.12676	0.0568688	4609	1
GO:0006766	GO:0006766	vitamin metabolic process	0.0588235	109/18800	0.0941603	0.127592	0.0572423	1576	1
GO:0032526	GO:0032526	response to retinoic acid	0.0588235	109/18800	0.0941603	0.127592	0.0572423	4609	1
GO:0043266	GO:0043266	regulation of potassium ion transport	0.0588235	110/18800	0.0949842	0.128276	0.0575492	4846	1
GO:0048259	GO:0048259	regulation of receptor-mediated endocytosis	0.0588235	110/18800	0.0949842	0.128276	0.0575492	6401	1
GO:1901222	GO:1901222	regulation of NIK/NF-kappaB signaling	0.0588235	110/18800	0.0949842	0.128276	0.0575492	4306	1
GO:0009141	GO:0009141	nucleoside triphosphate metabolic process	0.0588235	111/18800	0.0958073	0.128955	0.0578536	4609	1
GO:0071347	GO:0071347	cellular response to interleukin-1	0.0588235	111/18800	0.0958073	0.128955	0.0578536	4609	1
GO:0072009	GO:0072009	nephron epithelium development	0.0588235	111/18800	0.0958073	0.128955	0.0578536	4609	1
GO:0006939	GO:0006939	smooth muscle contraction	0.0588235	112/18800	0.0966298	0.129484	0.0580909	7442	1
GO:0009063	GO:0009063	cellular amino acid catabolic process	0.0588235	112/18800	0.0966298	0.129484	0.0580909	4846	1
GO:0009185	GO:0009185	ribonucleoside diphosphate metabolic process	0.0588235	112/18800	0.0966298	0.129484	0.0580909	4609	1
GO:0010633	GO:0010633	negative regulation of epithelial cell migration	0.0588235	112/18800	0.0966298	0.129484	0.0580909	5468	1
GO:0002832	GO:0002832	negative regulation of response to biotic stimulus	0.0588235	113/18800	0.0974516	0.130007	0.0583257	5468	1
GO:0031623	GO:0031623	receptor internalization	0.0588235	113/18800	0.0974516	0.130007	0.0583257	6401	1
GO:0044344	GO:0044344	cellular response to fibroblast growth factor stimulus	0.0588235	113/18800	0.0974516	0.130007	0.0583257	4609	1
GO:1904659	GO:1904659	glucose transmembrane transport	0.0588235	113/18800	0.0974516	0.130007	0.0583257	4609	1
GO:0003014	GO:0003014	renal system process	0.0588235	114/18800	0.0982727	0.130958	0.0587521	7442	1
GO:0033559	GO:0033559	unsaturated fatty acid metabolic process	0.0588235	115/18800	0.099093	0.131615	0.0590468	5742	1
GO:0046916	GO:0046916	cellular transition metal ion homeostasis	0.0588235	115/18800	0.099093	0.131615	0.0590468	4609	1
GO:0090288	GO:0090288	negative regulation of cellular response to growth factor stimulus	0.0588235	115/18800	0.099093	0.131615	0.0590468	5468	1
GO:0019751	GO:0019751	polyol metabolic process	0.0588235	116/18800	0.0999127	0.132412	0.0594044	1576	1
GO:1904892	GO:1904892	regulation of receptor signaling pathway via STAT	0.0588235	116/18800	0.0999127	0.132412	0.0594044	5468	1
GO:0006720	GO:0006720	isoprenoid metabolic process	0.0588235	117/18800	0.100732	0.132913	0.0596292	1576	1
GO:0007006	GO:0007006	mitochondrial membrane organization	0.0588235	117/18800	0.100732	0.132913	0.0596292	4609	1
GO:0008645	GO:0008645	hexose transmembrane transport	0.0588235	117/18800	0.100732	0.132913	0.0596292	4609	1
GO:0015718	GO:0015718	monocarboxylic acid transport	0.0588235	117/18800	0.100732	0.132913	0.0596292	4609	1
GO:0032368	GO:0032368	regulation of lipid transport	0.0588235	118/18800	0.10155	0.133554	0.0599169503/1747	5468	1
GO:0098659	GO:0098659	inorganic cation import across plasma membrane	0.0588235	118/18800	0.10155	0.133554	0.0599169503/1747	7442	1
GO:0099587	GO:0099587	inorganic ion import across plasma membrane	0.0588235	118/18800	0.10155	0.133554	0.0599169503/1747	7442	1
GO:0015749	GO:0015749	monosaccharide transmembrane transport	0.0588235	119/18800	0.102367	0.13419	0.0602024	4609	1
GO:0071774	GO:0071774	response to fibroblast growth factor	0.0588235	119/18800	0.102367	0.13419	0.0602024	4609	1
GO:2000278	GO:2000278	regulation of DNA biosynthetic process	0.0588235	119/18800	0.102367	0.13419	0.0602024	4609	1
GO:0090100	GO:0090100	positive regulation of transmembrane receptor protein serine/threonine kinase signaling pathway	0.0588235	120/18800	0.103184	0.135114	0.0606169	5468	1
GO:0006690	GO:0006690	icosanoid metabolic process	0.0588235	121/18800	0.104	0.135594	0.0608321	5742	1
GO:0009308	GO:0009308	amine metabolic process	0.0588235	121/18800	0.104	0.135594	0.0608321	7412	1
GO:0051209	GO:0051209	release of sequestered calcium ion into cytosol	0.0588235	121/18800	0.104	0.135594	0.0608321	7442	1
GO:0071482	GO:0071482	cellular response to light stimulus	0.0588235	121/18800	0.104	0.135594	0.0608321	4609	1
GO:0046887	GO:0046887	positive regulation of hormone secretion	0.0588235	122/18800	0.104816	0.136216	0.0611109	5468	1
GO:0051283	GO:0051283	negative regulation of sequestering of calcium ion	0.0588235	122/18800	0.104816	0.136216	0.0611109	7442	1
GO:0071901	GO:0071901	negative regulation of protein serine/threonine kinase activity	0.0588235	122/18800	0.104816	0.136216	0.0611109	5468	1
GO:0002224	GO:0002224	toll-like receptor signaling pathway	0.0588235	123/18800	0.105631	0.137127	0.0615197	2099	1
GO:0051282	GO:0051282	regulation of sequestering of calcium ion	0.0588235	124/18800	0.106445	0.137887	0.0618606	7442	1
GO:1904375	GO:1904375	regulation of protein localization to cell periphery	0.0588235	124/18800	0.106445	0.137887	0.0618606	367	1
GO:0003206	GO:0003206	cardiac chamber morphogenesis	0.0588235	126/18800	0.108071	0.139693	0.0626709	4846	1
GO:0003231	GO:0003231	cardiac ventricle development	0.0588235	126/18800	0.108071	0.139693	0.0626709	4846	1
GO:0050714	GO:0050714	positive regulation of protein secretion	0.0588235	128/18800	0.109694	0.141488	0.0634762	5468	1
GO:0051208	GO:0051208	sequestering of calcium ion	0.0588235	128/18800	0.109694	0.141488	0.0634762	7442	1
GO:0001101	GO:0001101	response to acid chemical	0.0588235	129/18800	0.110505	0.142077	0.0637408	4609	1
GO:2000027	GO:2000027	regulation of animal organ morphogenesis	0.0588235	129/18800	0.110505	0.142077	0.0637408	367	1
GO:2001022	GO:2001022	positive regulation of response to DNA damage stimulus	0.0588235	129/18800	0.110505	0.142077	0.0637408	4609	1
GO:0009132	GO:0009132	nucleoside diphosphate metabolic process	0.0588235	130/18800	0.111315	0.142662	0.0640032	4609	1
GO:0017015	GO:0017015	regulation of transforming growth factor beta receptor signaling pathway	0.0588235	130/18800	0.111315	0.142662	0.0640032	5468	1
GO:0030168	GO:0030168	platelet activation	0.0588235	130/18800	0.111315	0.142662	0.0640032	4846	1
GO:0010595	GO:0010595	positive regulation of endothelial cell migration	0.0588235	131/18800	0.112124	0.143243	0.0642636	4846	1
GO:0034219	GO:0034219	carbohydrate transmembrane transport	0.0588235	131/18800	0.112124	0.143243	0.0642636	4609	1
GO:0060078	GO:0060078	regulation of postsynaptic membrane potential	0.0588235	131/18800	0.112124	0.143243	0.0642636	7442	1
GO:0000723	GO:0000723	telomere maintenance	0.0588235	132/18800	0.112932	0.143819	0.0645219	4609	1
GO:0010565	GO:0010565	regulation of cellular ketone metabolic process	0.0588235	132/18800	0.112932	0.143819	0.0645219	5468	1
GO:0035270	GO:0035270	endocrine system development	0.0588235	132/18800	0.112932	0.143819	0.0645219	3172	1
GO:0061041	GO:0061041	regulation of wound healing	0.0588235	133/18800	0.11374	0.144542	0.0648465	4846	1
GO:1903844	GO:1903844	regulation of cellular response to transforming growth factor beta stimulus	0.0588235	133/18800	0.11374	0.144542	0.0648465	5468	1
GO:0043467	GO:0043467	regulation of generation of precursor metabolites and energy	0.0588235	134/18800	0.114547	0.145262	0.0651693	4609	1
GO:2001235	GO:2001235	positive regulation of apoptotic signaling pathway	0.0588235	134/18800	0.114547	0.145262	0.0651693	4609	1
GO:0090101	GO:0090101	negative regulation of transmembrane receptor protein serine/threonine kinase signaling pathway	0.0588235	135/18800	0.115354	0.146131	0.0655592	5468	1
GO:0009581	GO:0009581	detection of external stimulus	0.0588235	136/18800	0.116159	0.146843	0.0658787	7442	1
GO:0045667	GO:0045667	regulation of osteoblast differentiation	0.0588235	136/18800	0.116159	0.146843	0.0658787	5468	1
GO:0007586	GO:0007586	digestion	0.0588235	137/18800	0.116964	0.147706	0.0662658	7442	1
GO:0031644	GO:0031644	regulation of nervous system process	0.0588235	138/18800	0.117769	0.148566	0.0666517	4846	1
GO:0006119	GO:0006119	oxidative phosphorylation	0.0588235	139/18800	0.118572	0.148802	0.0667574	4609	1
GO:0008203	GO:0008203	cholesterol metabolic process	0.0588235	139/18800	0.118572	0.148802	0.0667574	1576	1
GO:0009582	GO:0009582	detection of abiotic stimulus	0.0588235	139/18800	0.118572	0.148802	0.0667574	7442	1
GO:0019827	GO:0019827	stem cell population maintenance	0.0588235	139/18800	0.118572	0.148802	0.0667574	4609	1
GO:0055076	GO:0055076	transition metal ion homeostasis	0.0588235	139/18800	0.118572	0.148802	0.0667574	4609	1
GO:0072073	GO:0072073	kidney epithelium development	0.0588235	140/18800	0.119375	0.149653	0.0671396	4609	1
GO:0034763	GO:0034763	negative regulation of transmembrane transport	0.0588235	141/18800	0.120178	0.149725	0.0671719	4609	1
GO:0035296	GO:0035296	regulation of tube diameter	0.0588235	141/18800	0.120178	0.149725	0.0671719	4846	1
GO:0038061	GO:0038061	NIK/NF-kappaB signaling	0.0588235	141/18800	0.120178	0.149725	0.0671719	4306	1
GO:0050671	GO:0050671	positive regulation of lymphocyte proliferation	0.0588235	141/18800	0.120178	0.149725	0.0671719	7412	1
GO:0097746	GO:0097746	blood vessel diameter maintenance	0.0588235	141/18800	0.120178	0.149725	0.0671719	4846	1
GO:0098727	GO:0098727	maintenance of cell number	0.0588235	141/18800	0.120178	0.149725	0.0671719	4609	1
GO:0030183	GO:0030183	B cell differentiation	0.0588235	142/18800	0.120979	0.150258	0.067411	7412	1
GO:0035150	GO:0035150	regulation of tube size	0.0588235	142/18800	0.120979	0.150258	0.067411	4846	1
GO:0045598	GO:0045598	regulation of fat cell differentiation	0.0588235	142/18800	0.120979	0.150258	0.067411	5468	1
GO:0032946	GO:0032946	positive regulation of mononuclear cell proliferation	0.0588235	143/18800	0.12178	0.150787	0.0676483	7412	1
GO:0035264	GO:0035264	multicellular organism growth	0.0588235	143/18800	0.12178	0.150787	0.0676483	367	1
GO:0046165	GO:0046165	alcohol biosynthetic process	0.0588235	143/18800	0.12178	0.150787	0.0676483	1576	1
GO:0051592	GO:0051592	response to calcium ion	0.0588235	144/18800	0.12258	0.151622	0.068023	2353	1
GO:0007612	GO:0007612	learning	0.0588235	145/18800	0.12338	0.152299	0.0683265	2353	1
GO:0072006	GO:0072006	nephron development	0.0588235	145/18800	0.12338	0.152299	0.0683265	4609	1
GO:0009411	GO:0009411	response to UV	0.0588235	146/18800	0.124179	0.153128	0.0686986	4609	1
GO:0001890	GO:0001890	placenta development	0.0588235	147/18800	0.124977	0.153641	0.0689287	5468	1
GO:0050796	GO:0050796	regulation of insulin secretion	0.0588235	147/18800	0.124977	0.153641	0.0689287	3172	1
GO:0071322	GO:0071322	cellular response to carbohydrate stimulus	0.0588235	147/18800	0.124977	0.153641	0.0689287	4609	1
GO:0010821	GO:0010821	regulation of mitochondrion organization	0.0588235	148/18800	0.125774	0.154464	0.0692979	5468	1
GO:0016525	GO:0016525	negative regulation of angiogenesis	0.0588235	149/18800	0.126571	0.155127	0.0695952	5468	1
GO:1902652	GO:1902652	secondary alcohol metabolic process	0.0588235	149/18800	0.126571	0.155127	0.0695952	1576	1
GO:0016331	GO:0016331	morphogenesis of embryonic epithelium	0.0588235	150/18800	0.127367	0.155944	0.0699618	367	1
GO:2000181	GO:2000181	negative regulation of blood vessel morphogenesis	0.0588235	151/18800	0.128163	0.156759	0.0703274	5468	1
GO:0016052	GO:0016052	carbohydrate catabolic process	0.0588235	152/18800	0.128957	0.157252	0.0705488	4609	1
GO:1901343	GO:1901343	negative regulation of vasculature development	0.0588235	152/18800	0.128957	0.157252	0.0705488	5468	1
GO:1905039	GO:1905039	carboxylic acid transmembrane transport	0.0588235	152/18800	0.128957	0.157252	0.0705488	4609	1
GO:0035051	GO:0035051	cardiocyte differentiation	0.0588235	153/18800	0.129752	0.157742	0.0707685	7412	1
GO:0045834	GO:0045834	positive regulation of lipid metabolic process	0.0588235	153/18800	0.129752	0.157742	0.0707685	5468	1
GO:1903825	GO:1903825	organic acid transmembrane transport	0.0588235	153/18800	0.129752	0.157742	0.0707685	4609	1
GO:0016125	GO:0016125	sterol metabolic process	0.0588235	154/18800	0.130545	0.158228	0.0709866	1576	1
GO:0051092	GO:0051092	positive regulation of NF-kappaB transcription factor activity	0.0588235	154/18800	0.130545	0.158228	0.0709866	367	1
GO:0097553	GO:0097553	calcium ion transmembrane import into cytosol	0.0588235	154/18800	0.130545	0.158228	0.0709866	7442	1
GO:0007338	GO:0007338	single fertilization	0.0588235	155/18800	0.131338	0.158552	0.0711317	367	1
GO:0007519	GO:0007519	skeletal muscle tissue development	0.0588235	155/18800	0.131338	0.158552	0.0711317	2353	1
GO:0043271	GO:0043271	negative regulation of ion transport	0.0588235	155/18800	0.131338	0.158552	0.0711317	4846	1
GO:1905952	GO:1905952	regulation of lipid localization	0.0588235	155/18800	0.131338	0.158552	0.0711317	5468	1
GO:0007009	GO:0007009	plasma membrane organization	0.0588235	156/18800	0.13213	0.159189	0.0714177	367	1
GO:0008643	GO:0008643	carbohydrate transport	0.0588235	156/18800	0.13213	0.159189	0.0714177	4609	1
GO:1902107	GO:1902107	positive regulation of leukocyte differentiation	0.0588235	157/18800	0.132921	0.159823	0.0717021	2353	1
GO:1903708	GO:1903708	positive regulation of hemopoiesis	0.0588235	157/18800	0.132921	0.159823	0.0717021	2353	1
GO:0070665	GO:0070665	positive regulation of leukocyte proliferation	0.0588235	158/18800	0.133712	0.160614	0.0720568	7412	1
GO:1990845	GO:1990845	adaptive thermogenesis	0.0588235	159/18800	0.134502	0.161402	0.0724104	7442	1
GO:0009267	GO:0009267	cellular response to starvation	0.0588235	160/18800	0.135291	0.162188	0.0727629	213	1
GO:0030509	GO:0030509	BMP signaling pathway	0.0588235	162/18800	0.136868	0.163752	0.0734648	5468	1
GO:0032200	GO:0032200	telomere organization	0.0588235	162/18800	0.136868	0.163752	0.0734648	4609	1
GO:0001959	GO:0001959	regulation of cytokine-mediated signaling pathway	0.0588235	166/18800	0.140013	0.167183	0.0750041	5468	1
GO:1903034	GO:1903034	regulation of response to wounding	0.0588235	166/18800	0.140013	0.167183	0.0750041	4846	1
GO:0003205	GO:0003205	cardiac chamber development	0.0588235	167/18800	0.140797	0.167788	0.0752754	4846	1
GO:0060538	GO:0060538	skeletal muscle organ development	0.0588235	167/18800	0.140797	0.167788	0.0752754	2353	1
GO:0009152	GO:0009152	purine ribonucleotide biosynthetic process	0.0588235	170/18800	0.143147	0.170084	0.0763054	4609	1
GO:0031214	GO:0031214	biomineral tissue development	0.0588235	170/18800	0.143147	0.170084	0.0763054	4846	1
GO:0072331	GO:0072331	signal transduction by p53 class mediator	0.0588235	170/18800	0.143147	0.170084	0.0763054	4609	1
GO:0060402	GO:0060402	calcium ion transport into cytosol	0.0588235	171/18800	0.143929	0.170677	0.0765713	7442	1
GO:2001242	GO:2001242	regulation of intrinsic apoptotic signaling pathway	0.0588235	171/18800	0.143929	0.170677	0.0765713	4609	1
GO:0110148	GO:0110148	biomineralization	0.0588235	172/18800	0.14471	0.171266	0.0768358	4846	1
GO:1905475	GO:1905475	regulation of protein localization to membrane	0.0588235	172/18800	0.14471	0.171266	0.0768358	367	1
GO:0071772	GO:0071772	response to BMP	0.0588235	173/18800	0.14549	0.171853	0.0770989	5468	1
GO:0071773	GO:0071773	cellular response to BMP stimulus	0.0588235	173/18800	0.14549	0.171853	0.0770989	5468	1
GO:0010634	GO:0010634	positive regulation of epithelial cell migration	0.0588235	174/18800	0.14627	0.172436	0.0773607	4846	1
GO:0042129	GO:0042129	regulation of T cell proliferation	0.0588235	174/18800	0.14627	0.172436	0.0773607	7412	1
GO:0006694	GO:0006694	steroid biosynthetic process	0.0588235	175/18800	0.14705	0.173185	0.0776968	1576	1
GO:0002221	GO:0002221	pattern recognition receptor signaling pathway	0.0588235	176/18800	0.147828	0.173932	0.078032	2099	1
GO:0001659	GO:0001659	temperature homeostasis	0.0588235	177/18800	0.148606	0.174337	0.0782136	7442	1
GO:0050954	GO:0050954	sensory perception of mechanical stimulus	0.0588235	177/18800	0.148606	0.174337	0.0782136	7442	1
GO:0090276	GO:0090276	regulation of peptide hormone secretion	0.0588235	177/18800	0.148606	0.174337	0.0782136	3172	1
GO:0001936	GO:0001936	regulation of endothelial cell proliferation	0.0588235	178/18800	0.149383	0.174909	0.07847	5468	1
GO:0060759	GO:0060759	regulation of response to cytokine stimulus	0.0588235	178/18800	0.149383	0.174909	0.07847	5468	1
GO:0030073	GO:0030073	insulin secretion	0.0588235	179/18800	0.15016	0.175477	0.0787251	3172	1
GO:0050777	GO:0050777	negative regulation of immune response	0.0588235	179/18800	0.15016	0.175477	0.0787251	5468	1
GO:0002791	GO:0002791	regulation of peptide secretion	0.0588235	180/18800	0.150936	0.176213	0.0790552	3172	1
GO:0010721	GO:0010721	negative regulation of cell development	0.0588235	181/18800	0.151711	0.176947	0.0793844	7442	1
GO:0007219	GO:0007219	Notch signaling pathway	0.0588235	182/18800	0.152485	0.177507	0.0796357	4846	1
GO:0050728	GO:0050728	negative regulation of inflammatory response	0.0588235	182/18800	0.152485	0.177507	0.0796357	5468	1
GO:0006109	GO:0006109	regulation of carbohydrate metabolic process	0.0588235	183/18800	0.153259	0.177551	0.0796554	4609	1
GO:0043405	GO:0043405	regulation of MAP kinase activity	0.0588235	183/18800	0.153259	0.177551	0.0796554	5468	1
GO:0045766	GO:0045766	positive regulation of angiogenesis	0.0588235	183/18800	0.153259	0.177551	0.0796554	4846	1
GO:0090087	GO:0090087	regulation of peptide transport	0.0588235	183/18800	0.153259	0.177551	0.0796554	3172	1
GO:1904018	GO:1904018	positive regulation of vasculature development	0.0588235	183/18800	0.153259	0.177551	0.0796554	4846	1
GO:0009260	GO:0009260	ribonucleotide biosynthetic process	0.0588235	184/18800	0.154032	0.178104	0.0799037	4609	1
GO:0097696	GO:0097696	receptor signaling pathway via STAT	0.0588235	184/18800	0.154032	0.178104	0.0799037	5468	1
GO:0051302	GO:0051302	regulation of cell division	0.0588235	186/18800	0.155577	0.179718	0.0806276	4609	1
GO:0009060	GO:0009060	aerobic respiration	0.0588235	187/18800	0.156348	0.180091	0.0807951	4609	1
GO:0051260	GO:0051260	protein homooligomerization	0.0588235	187/18800	0.156348	0.180091	0.0807951	7442	1
GO:0071478	GO:0071478	cellular response to radiation	0.0588235	187/18800	0.156348	0.180091	0.0807951	4609	1
GO:0031099	GO:0031099	regeneration	0.0588235	188/18800	0.157118	0.180634	0.0810385	4609	1
GO:0098739	GO:0098739	import across plasma membrane	0.0588235	188/18800	0.157118	0.180634	0.0810385	7442	1
GO:0009749	GO:0009749	response to glucose	0.0588235	189/18800	0.157888	0.181346	0.081358	3172	1
GO:0007369	GO:0007369	gastrulation	0.0588235	190/18800	0.158658	0.18171	0.0815214	3172	1
GO:0043433	GO:0043433	negative regulation of DNA-binding transcription factor activity	0.0588235	190/18800	0.158658	0.18171	0.0815214	2099	1
GO:0060401	GO:0060401	cytosolic calcium ion transport	0.0588235	190/18800	0.158658	0.18171	0.0815214	7442	1
GO:0046390	GO:0046390	ribose phosphate biosynthetic process	0.0588235	191/18800	0.159426	0.182244	0.081761	4609	1
GO:0071248	GO:0071248	cellular response to metal ion	0.0588235	191/18800	0.159426	0.182244	0.081761	2353	1
GO:0009746	GO:0009746	response to hexose	0.0588235	193/18800	0.160961	0.183825	0.0824702	3172	1
GO:0001935	GO:0001935	endothelial cell proliferation	0.0588235	194/18800	0.161728	0.184177	0.0826282	5468	1
GO:0031334	GO:0031334	positive regulation of protein-containing complex assembly	0.0588235	194/18800	0.161728	0.184177	0.0826282	2099	1
GO:0071897	GO:0071897	DNA biosynthetic process	0.0588235	194/18800	0.161728	0.184177	0.0826282	4609	1
GO:0009566	GO:0009566	fertilization	0.0588235	196/18800	0.163259	0.185571	0.0832532	367	1
GO:0042594	GO:0042594	response to starvation	0.0588235	196/18800	0.163259	0.185571	0.0832532	213	1
GO:0032872	GO:0032872	regulation of stress-activated MAPK cascade	0.0588235	198/18800	0.164788	0.187132	0.0839536	4609	1
GO:0034284	GO:0034284	response to monosaccharide	0.0588235	200/18800	0.166313	0.188687	0.0846513	3172	1
GO:0006006	GO:0006006	glucose metabolic process	0.0588235	201/18800	0.167075	0.189018	0.0847998	4609	1
GO:0009612	GO:0009612	response to mechanical stimulus	0.0588235	201/18800	0.167075	0.189018	0.0847998	2353	1
GO:0070302	GO:0070302	regulation of stress-activated protein kinase signaling cascade	0.0588235	201/18800	0.167075	0.189018	0.0847998	4609	1
GO:0065004	GO:0065004	protein-DNA complex assembly	0.0588235	203/18800	0.168597	0.190561	0.0854921	2099	1
GO:0042098	GO:0042098	T cell proliferation	0.0588235	204/18800	0.169357	0.191241	0.0857971	7412	1
GO:0030100	GO:0030100	regulation of endocytosis	0.0588235	208/18800	0.172391	0.194484	0.0872521	6401	1
GO:0042180	GO:0042180	cellular ketone metabolic process	0.0588235	211/18800	0.174659	0.196675	0.0882351	5468	1
GO:0048863	GO:0048863	stem cell differentiation	0.0588235	211/18800	0.174659	0.196675	0.0882351	2099	1
GO:0033044	GO:0033044	regulation of chromosome organization	0.0588235	212/18800	0.175414	0.197341	0.0885337	4609	1
GO:0006469	GO:0006469	negative regulation of protein kinase activity	0.0588235	213/18800	0.176168	0.19782	0.0887488	5468	1
GO:0031669	GO:0031669	cellular response to nutrient levels	0.0588235	213/18800	0.176168	0.19782	0.0887488	213	1
GO:0030258	GO:0030258	lipid modification	0.0588235	216/18800	0.178427	0.199984	0.0897195	1576	1
GO:0050866	GO:0050866	negative regulation of cell activation	0.0588235	216/18800	0.178427	0.199984	0.0897195	4846	1
GO:0071222	GO:0071222	cellular response to lipopolysaccharide	0.0588235	217/18800	0.179178	0.20064	0.0900137	4846	1
GO:0002685	GO:0002685	regulation of leukocyte migration	0.0588235	218/18800	0.179929	0.201294	0.0903071	6401	1
GO:0030072	GO:0030072	peptide hormone secretion	0.0588235	220/18800	0.181429	0.202783	0.0909755	3172	1
GO:0071241	GO:0071241	cellular response to inorganic substance	0.0588235	221/18800	0.182178	0.203432	0.0912665	2353	1
GO:0050769	GO:0050769	positive regulation of neurogenesis	0.0588235	222/18800	0.182926	0.204079	0.0915566	4609	1
GO:0050870	GO:0050870	positive regulation of T cell activation	0.0588235	223/18800	0.183674	0.204723	0.0918459	7412	1
GO:0000082	GO:0000082	G1/S transition of mitotic cell cycle	0.0588235	225/18800	0.185167	0.206197	0.0925071	4609	1
GO:0071219	GO:0071219	cellular response to molecule of bacterial origin	0.0588235	229/18800	0.188146	0.209322	0.0939088	4846	1
GO:0050670	GO:0050670	regulation of lymphocyte proliferation	0.0588235	230/18800	0.18889	0.209955	0.0941928	7412	1
GO:0045088	GO:0045088	regulation of innate immune response	0.0588235	231/18800	0.189632	0.210199	0.0943023	5468	1
GO:0045333	GO:0045333	cellular respiration	0.0588235	231/18800	0.189632	0.210199	0.0943023	4609	1
GO:0072593	GO:0072593	reactive oxygen species metabolic process	0.0588235	231/18800	0.189632	0.210199	0.0943023	4846	1
GO:0002274	GO:0002274	myeloid leukocyte activation	0.0588235	232/18800	0.190374	0.210827	0.0945843	7442	1
GO:0032944	GO:0032944	regulation of mononuclear cell proliferation	0.0588235	233/18800	0.191115	0.211454	0.0948655	7412	1
GO:0060560	GO:0060560	developmental growth involved in morphogenesis	0.0588235	234/18800	0.191856	0.212079	0.0951458	2099	1
GO:0007160	GO:0007160	cell-matrix adhesion	0.0588235	235/18800	0.192596	0.212702	0.0954254	7412	1
GO:0033673	GO:0033673	negative regulation of kinase activity	0.0588235	236/18800	0.193335	0.213323	0.095704	5468	1
GO:0045444	GO:0045444	fat cell differentiation	0.0588235	237/18800	0.194074	0.213943	0.0959819	5468	1
GO:0046395	GO:0046395	carboxylic acid catabolic process	0.0588235	238/18800	0.194812	0.214364	0.0961711	4846	1
GO:0098657	GO:0098657	import into cell	0.0588235	238/18800	0.194812	0.214364	0.0961711	7442	1
GO:0032984	GO:0032984	protein-containing complex disassembly	0.0588235	239/18800	0.195549	0.21498	0.0964471	4609	1
GO:0001649	GO:0001649	osteoblast differentiation	0.0588235	241/18800	0.197022	0.216402	0.0970851	5468	1
GO:0016054	GO:0016054	organic acid catabolic process	0.0588235	242/18800	0.197758	0.216815	0.0972704	4846	1
GO:0019318	GO:0019318	hexose metabolic process	0.0588235	242/18800	0.197758	0.216815	0.0972704	4609	1
GO:0006813	GO:0006813	potassium ion transport	0.0588235	243/18800	0.198493	0.217225	0.0974547	4846	1
GO:1901617	GO:1901617	organic hydroxy compound biosynthetic process	0.0588235	243/18800	0.198493	0.217225	0.0974547	1576	1
GO:0051259	GO:0051259	protein complex oligomerization	0.0588235	244/18800	0.199227	0.217831	0.0977265	7442	1
GO:0051403	GO:0051403	stress-activated MAPK cascade	0.0588235	245/18800	0.199961	0.218435	0.0979975	4609	1
GO:0006898	GO:0006898	receptor-mediated endocytosis	0.0588235	246/18800	0.200694	0.21884	0.0981789	6401	1
GO:2001020	GO:2001020	regulation of response to DNA damage stimulus	0.0588235	246/18800	0.200694	0.21884	0.0981789	4609	1
GO:0098656	GO:0098656	anion transmembrane transport	0.0588235	247/18800	0.201426	0.21944	0.0984481	4609	1
GO:0015850	GO:0015850	organic hydroxy compound transport	0.0588235	248/18800	0.202158	0.220038	0.0987166	4609	1
GO:0006814	GO:0006814	sodium ion transport	0.0588235	249/18800	0.202889	0.220635	0.0989842	4846	1
GO:0051924	GO:0051924	regulation of calcium ion transport	0.0588235	251/18800	0.204349	0.222023	0.0996069	4846	1
GO:0031098	GO:0031098	stress-activated protein kinase signaling cascade	0.0588235	252/18800	0.205078	0.222614	0.0998723	4609	1
GO:0003007	GO:0003007	heart morphogenesis	0.0588235	254/18800	0.206535	0.223592	0.100311	4846	1
GO:0043122	GO:0043122	regulation of I-kappaB kinase/NF-kappaB signaling	0.0588235	254/18800	0.206535	0.223592	0.100311	2099	1
GO:0070663	GO:0070663	regulation of leukocyte proliferation	0.0588235	254/18800	0.206535	0.223592	0.100311	7412	1
GO:0044843	GO:0044843	cell cycle G1/S phase transition	0.0588235	255/18800	0.207262	0.224178	0.100574	4609	1
GO:0071216	GO:0071216	cellular response to biotic stimulus	0.0588235	256/18800	0.207989	0.224762	0.100836	4846	1
GO:0005996	GO:0005996	monosaccharide metabolic process	0.0588235	261/18800	0.211613	0.228474	0.102501	4609	1
GO:0003018	GO:0003018	vascular process in circulatory system	0.0588235	263/18800	0.213058	0.229623	0.103017	4846	1
GO:0051054	GO:0051054	positive regulation of DNA metabolic process	0.0588235	263/18800	0.213058	0.229623	0.103017	4609	1
GO:0007611	GO:0007611	learning or memory	0.0588235	264/18800	0.21378	0.230195	0.103273	2353	1
GO:0090092	GO:0090092	regulation of transmembrane receptor protein serine/threonine kinase signaling pathway	0.0588235	267/18800	0.215941	0.232315	0.104224	5468	1
GO:0031348	GO:0031348	negative regulation of defense response	0.0588235	268/18800	0.21666	0.232881	0.104478	5468	1
GO:0051348	GO:0051348	negative regulation of transferase activity	0.0588235	270/18800	0.218097	0.234008	0.104984	5468	1
GO:0051962	GO:0051962	positive regulation of nervous system development	0.0588235	270/18800	0.218097	0.234008	0.104984	4609	1
GO:0046034	GO:0046034	ATP metabolic process	0.0588235	273/18800	0.220247	0.236105	0.105925	4609	1
GO:1903532	GO:1903532	positive regulation of secretion by cell	0.0588235	274/18800	0.220963	0.236662	0.106174	5468	1
GO:0048872	GO:0048872	homeostasis of number of cells	0.0588235	282/18800	0.226664	0.242553	0.108818	4846	1
GO:0072659	GO:0072659	protein localization to plasma membrane	0.0588235	283/18800	0.227374	0.243097	0.109062	367	1
GO:0007249	GO:0007249	I-kappaB kinase/NF-kappaB signaling	0.0588235	288/18800	0.230915	0.246664	0.110662	2099	1
GO:0042063	GO:0042063	gliogenesis	0.0588235	291/18800	0.233032	0.248705	0.111577	4609	1
GO:0051222	GO:0051222	positive regulation of protein transport	0.0588235	293/18800	0.23444	0.249986	0.112152	5468	1
GO:0097193	GO:0097193	intrinsic apoptotic signaling pathway	0.0588235	295/18800	0.235846	0.251263	0.112725	4609	1
GO:0046651	GO:0046651	lymphocyte proliferation	0.0588235	296/18800	0.236548	0.251789	0.112961	7412	1
GO:0010720	GO:0010720	positive regulation of cell development	0.0588235	297/18800	0.237249	0.252313	0.113196	4609	1
GO:0032943	GO:0032943	mononuclear cell proliferation	0.0588235	300/18800	0.23935	0.254322	0.114098	7412	1
GO:0001822	GO:0001822	kidney development	0.0588235	303/18800	0.241445	0.256323	0.114995	4609	1
GO:0032409	GO:0032409	regulation of transporter activity	0.0588235	305/18800	0.242839	0.257576	0.115557	5468	1
GO:0050890	GO:0050890	cognition	0.0588235	306/18800	0.243535	0.258087	0.115787	2353	1
GO:1904951	GO:1904951	positive regulation of establishment of protein localization	0.0588235	309/18800	0.245619	0.260067	0.116675	5468	1
GO:0072001	GO:0072001	renal system development	0.0588235	312/18800	0.247698	0.262038	0.117559	4609	1
GO:1901214	GO:1901214	regulation of neuron death	0.0588235	313/18800	0.248389	0.26254	0.117784	2353	1
GO:0070588	GO:0070588	calcium ion transmembrane transport	0.0588235	314/18800	0.249081	0.26281	0.117905	7442	1
GO:0090287	GO:0090287	regulation of cellular response to growth factor stimulus	0.0588235	314/18800	0.249081	0.26281	0.117905	5468	1
GO:0060326	GO:0060326	cell chemotaxis	0.0588235	315/18800	0.249771	0.263308	0.118129	7412	1
GO:0015980	GO:0015980	energy derivation by oxidation of organic compounds	0.0588235	321/18800	0.253902	0.267429	0.119978	4609	1
GO:0016042	GO:0016042	lipid catabolic process	0.0588235	327/18800	0.258011	0.27152	0.121813	1576	1
GO:0045787	GO:0045787	positive regulation of cell cycle	0.0588235	329/18800	0.259376	0.272481	0.122244	4609	1
GO:0048638	GO:0048638	regulation of developmental growth	0.0588235	329/18800	0.259376	0.272481	0.122244	367	1
GO:0070661	GO:0070661	leukocyte proliferation	0.0588235	330/18800	0.260058	0.272959	0.122459	7412	1
GO:0007517	GO:0007517	muscle organ development	0.0588235	334/18800	0.262779	0.275575	0.123632	2353	1
GO:0070371	GO:0070371	ERK1 and ERK2 cascade	0.0588235	335/18800	0.263457	0.276047	0.123844	4609	1
GO:0042113	GO:0042113	B cell activation	0.0588235	336/18800	0.264136	0.276517	0.124055	7412	1
GO:1990778	GO:1990778	protein localization to cell periphery	0.0588235	337/18800	0.264813	0.276986	0.124265	367	1
GO:0001933	GO:0001933	negative regulation of protein phosphorylation	0.0588235	341/18800	0.267517	0.279572	0.125425	5468	1
GO:0050863	GO:0050863	regulation of T cell activation	0.0588235	342/18800	0.268192	0.280034	0.125633	7412	1
GO:0030336	GO:0030336	negative regulation of cell migration	0.0588235	346/18800	0.270884	0.282601	0.126784	5468	1
GO:0007059	GO:0007059	chromosome segregation	0.0588235	348/18800	0.272227	0.283756	0.127303	2908	1
GO:0006936	GO:0006936	muscle contraction	0.0588235	349/18800	0.272898	0.284209	0.127506	7442	1
GO:0002831	GO:0002831	regulation of response to biotic stimulus	0.0588235	351/18800	0.274237	0.285358	0.128021	5468	1
GO:0070997	GO:0070997	neuron death	0.0588235	353/18800	0.275574	0.286502	0.128534	2353	1
GO:0003002	GO:0003002	regionalization	0.0588235	354/18800	0.276241	0.286948	0.128735	367	1
GO:0010639	GO:0010639	negative regulation of organelle organization	0.0588235	356/18800	0.277575	0.288085	0.129245	5468	1
GO:0006066	GO:0006066	alcohol metabolic process	0.0588235	361/18800	0.280898	0.290784	0.130456	1576	1
GO:0050767	GO:0050767	regulation of neurogenesis	0.0588235	361/18800	0.280898	0.290784	0.130456	4609	1
GO:2000146	GO:2000146	negative regulation of cell motility	0.0588235	361/18800	0.280898	0.290784	0.130456	5468	1
GO:0031589	GO:0031589	cell-substrate adhesion	0.0588235	364/18800	0.282886	0.29259	0.131266	7412	1
GO:0009150	GO:0009150	purine ribonucleotide metabolic process	0.0588235	366/18800	0.284208	0.293706	0.131766	4609	1
GO:0051271	GO:0051271	negative regulation of cellular component movement	0.0588235	369/18800	0.286186	0.295497	0.13257	5468	1
GO:0051251	GO:0051251	positive regulation of lymphocyte activation	0.0588235	371/18800	0.287502	0.296349	0.132952	7412	1
GO:0051346	GO:0051346	negative regulation of hydrolase activity	0.0588235	371/18800	0.287502	0.296349	0.132952	4846	1
GO:0071900	GO:0071900	regulation of protein serine/threonine kinase activity	0.0588235	372/18800	0.28816	0.296773	0.133142	5468	1
GO:0030900	GO:0030900	forebrain development	0.0588235	376/18800	0.290783	0.299219	0.13424	4609	1
GO:0030098	GO:0030098	lymphocyte differentiation	0.0588235	382/18800	0.294701	0.302734	0.135817	7412	1
GO:0042326	GO:0042326	negative regulation of phosphorylation	0.0588235	382/18800	0.294701	0.302734	0.135817	5468	1
GO:0009259	GO:0009259	ribonucleotide metabolic process	0.0588235	384/18800	0.296002	0.303812	0.1363	4609	1
GO:0006869	GO:0006869	lipid transport	0.0588235	391/18800	0.30054	0.308206	0.138272	5468	1
GO:0019693	GO:0019693	ribose phosphate metabolic process	0.0588235	394/18800	0.302476	0.309928	0.139044	4609	1
GO:0040013	GO:0040013	negative regulation of locomotion	0.0588235	396/18800	0.303764	0.310984	0.139518	5468	1
GO:0043254	GO:0043254	regulation of protein-containing complex assembly	0.0588235	401/18800	0.306974	0.314004	0.140873	2099	1
GO:0010959	GO:0010959	regulation of metal ion transport	0.0588235	403/18800	0.308254	0.315046	0.14134	4846	1
GO:0060537	GO:0060537	muscle tissue development	0.0588235	405/18800	0.309532	0.316084	0.141806	2353	1
GO:0001503	GO:0001503	ossification	0.0588235	420/18800	0.319045	0.325523	0.146041	5468	1
GO:0002696	GO:0002696	positive regulation of leukocyte activation	0.0588235	421/18800	0.319675	0.32589	0.146205	7412	1
GO:0034470	GO:0034470	ncRNA processing	0.0588235	424/18800	0.321561	0.327536	0.146944	2099	1
GO:0050867	GO:0050867	positive regulation of cell activation	0.0588235	436/18800	0.329057	0.334888	0.150242	7412	1
GO:0044772	GO:0044772	mitotic cell cycle phase transition	0.0588235	440/18800	0.331538	0.336561	0.150993	4609	1
GO:0045936	GO:0045936	negative regulation of phosphate metabolic process	0.0588235	440/18800	0.331538	0.336561	0.150993	5468	1
GO:0051960	GO:0051960	regulation of nervous system development	0.0588235	440/18800	0.331538	0.336561	0.150993	4609	1
GO:0010563	GO:0010563	negative regulation of phosphorus metabolic process	0.0588235	441/18800	0.332157	0.336906	0.151148	5468	1
GO:0010876	GO:0010876	lipid localization	0.0588235	446/18800	0.335244	0.339466	0.152296	5468	1
GO:1903829	GO:1903829	positive regulation of protein localization	0.0588235	446/18800	0.335244	0.339466	0.152296	5468	1
GO:0031331	GO:0031331	positive regulation of cellular catabolic process	0.0588235	449/18800	0.337089	0.340762	0.152878	4609	1
GO:0044270	GO:0044270	cellular nitrogen compound catabolic process	0.0588235	449/18800	0.337089	0.340762	0.152878	1576	1
GO:0022411	GO:0022411	cellular component disassembly	0.0588235	460/18800	0.343815	0.34727	0.155797	4609	1
GO:0007389	GO:0007389	pattern specification process	0.0588235	463/18800	0.345638	0.34882	0.156492	367	1
GO:0051052	GO:0051052	regulation of DNA metabolic process	0.0588235	472/18800	0.351079	0.354014	0.158823	4609	1
GO:0007346	GO:0007346	regulation of mitotic cell cycle	0.0588235	478/18800	0.354682	0.357051	0.160185	4609	1
GO:0050907	GO:0050907	detection of chemical stimulus involved in sensory perception	0.0588235	478/18800	0.354682	0.357051	0.160185	7442	1
GO:0002764	GO:0002764	immune response-regulating signaling pathway	0.0588235	482/18800	0.357074	0.359159	0.161131	2099	1
GO:0019221	GO:0019221	cytokine-mediated signaling pathway	0.0588235	486/18800	0.359458	0.361255	0.162071	5468	1
GO:0090066	GO:0090066	regulation of anatomical structure size	0.0588235	487/18800	0.360052	0.361551	0.162204	4846	1
GO:0043410	GO:0043410	positive regulation of MAPK cascade	0.0588235	491/18800	0.362426	0.363632	0.163138	367	1
GO:0048285	GO:0048285	organelle fission	0.0588235	493/18800	0.363609	0.3642	0.163393	5468	1
GO:0006091	GO:0006091	generation of precursor metabolites and energy	0.0588235	494/18800	0.3642	0.3642	0.163393	4609	1
GO:0044089	GO:0044089	positive regulation of cellular component biogenesis	0.0588235	494/18800	0.3642	0.3642	0.163393	2099	1
GO:1901361	GO:1901361	organic cyclic compound catabolic process	0.0588235	494/18800	0.3642	0.3642	0.163393	1576	1

## Sheet: Table5.GO-CC
	Description	Gene Ratio	p.adjust	Count
GO:0005667	transcription regulator complex	0.235294	0.0259531	4
GO:0090575	RNA polymerase II transcription regulator complex	0.176471	0.0259531	3
GO:0009897	external side of plasma membrane	0.176471	0.0597428	3
GO:0005901	caveola	0.117647	0.0406599	2
GO:0044853	plasma membrane raft	0.117647	0.0467746	2
GO:0032993	protein-DNA complex	0.117647	0.0824858	2
GO:0045121	membrane raft	0.117647	0.13298	2
GO:0098857	membrane microdomain	0.117647	0.13298	2
GO:0016607	nuclear speck	0.117647	0.165938	2
GO:0035976	transcription factor AP-1 complex	0.0588235	0.0467746	1
GO:0097550	transcription preinitiation complex	0.0588235	0.0666847	1
GO:0090571	RNA polymerase II transcription repressor complex	0.0588235	0.0776402	1
GO:0032591	dendritic spine membrane	0.0588235	0.0776402	1
GO:0002102	podosome	0.0588235	0.122114	1
GO:0032590	dendrite membrane	0.0588235	0.134988	1
GO:0032589	neuron projection membrane	0.0588235	0.165938	1
GO:0000791	euchromatin	0.0588235	0.166677	1
GO:0031093	platelet alpha granule lumen	0.0588235	0.16783	1
GO:0005905	clathrin-coated pit	0.0588235	0.16783	1
GO:0017053	transcription repressor complex	0.0588235	0.172684	1
GO:0005902	microvillus	0.0588235	0.184375	1
GO:0031091	platelet alpha granule	0.0588235	0.184375	1
GO:0001750	photoreceptor outer segment	0.0588235	0.184375	1
GO:0030175	filopodium	0.0588235	0.192072	1
GO:0030863	cortical cytoskeleton	0.0588235	0.192072	1
GO:0097733	photoreceptor cell cilium	0.0588235	0.207672	1
GO:0042383	sarcolemma	0.0588235	0.209438	1
GO:0097731	9+0 non-motile cilium	0.0588235	0.209438	1
GO:0072562	blood microparticle	0.0588235	0.22384	1
GO:0097730	non-motile cilium	0.0588235	0.231557	1
GO:0043197	dendritic spine	0.0588235	0.231557	1
GO:0044309	neuron spine	0.0588235	0.231557	1
GO:0031256	leading edge membrane	0.0588235	0.231557	1
GO:0030666	endocytic vesicle membrane	0.0588235	0.247258	1
GO:0005741	mitochondrial outer membrane	0.0588235	0.252699	1
GO:0098858	actin-based cell projection	0.0588235	0.258817	1
GO:0031968	organelle outer membrane	0.0588235	0.262617	1
GO:0019867	outer membrane	0.0588235	0.262617	1
GO:0045211	postsynaptic membrane	0.0588235	0.292015	1
GO:0005938	cell cortex	0.0588235	0.303793	1
GO:0005788	endoplasmic reticulum lumen	0.0588235	0.303793	1
GO:0034774	secretory granule lumen	0.0588235	0.303793	1
GO:0060205	cytoplasmic vesicle lumen	0.0588235	0.303793	1
GO:0031983	vesicle lumen	0.0588235	0.303793	1
GO:0031253	cell projection membrane	0.0588235	0.303793	1
GO:0030139	endocytic vesicle	0.0588235	0.303793	1
GO:0097060	synaptic membrane	0.0588235	0.320353	1
GO:0005769	early endosome	0.0588235	0.325088	1
GO:0005819	spindle	0.0588235	0.327426	1
GO:0031252	cell leading edge	0.0588235	0.328963	1
GO:0045177	apical part of cell	0.0588235	0.328963	1
GO:0005759	mitochondrial matrix	0.0588235	0.351826	1
GO:0043025	neuronal cell body	0.0588235	0.351826	1
GO:0015629	actin cytoskeleton	0.0588235	0.355144	1

## Sheet: Table5.GO-MF
	ID	Description	Gene Ratio	Bg Ratio	p value	p.adjust	q value	gene ID	Count
GO:0004879	GO:0004879	nuclear receptor activity	0.470588	52/18410	5.49221e-17	3.51502e-15	1.12735e-15	2099/2908/5468/367/5241/3172/2100/4306	8
GO:0098531	GO:0098531	ligand-activated transcription factor activity	0.470588	52/18410	5.49221e-17	3.51502e-15	1.12735e-15	2099/2908/5468/367/5241/3172/2100/4306	8
GO:0005496	GO:0005496	steroid binding	0.411765	100/18410	2.09655e-12	8.94528e-11	2.86896e-11	2099/2908/367/5241/1576/2100/4306	7
GO:0003707	GO:0003707	nuclear steroid receptor activity	0.294118	24/18410	1.47789e-11	4.72925e-10	1.51678e-10	2099/2908/5241/2100/4306	5
GO:0001221	GO:0001221	transcription coregulator binding	0.352941	108/18410	4.15951e-10	1.06483e-08	3.41518e-09	2353/2099/5468/367/4609/5241	6
GO:0001228	GO:0001228	DNA-binding transcription activator activity, RNA polymerase II-specific	0.411765	462/18410	9.37133e-08	1.8174e-06	5.82883e-07	2353/2099/2908/367/4609/5241/3172	7
GO:0001216	GO:0001216	DNA-binding transcription activator activity	0.411765	466/18410	9.93889e-08	1.8174e-06	5.82883e-07	2353/2099/2908/367/4609/5241/3172	7
GO:0031406	GO:0031406	carboxylic acid binding	0.294118	173/18410	3.90542e-07	6.24868e-06	2.0041e-06	213/4846/5468/3172/6401	5
GO:0140297	GO:0140297	DNA-binding transcription factor binding	0.352941	470/18410	2.61298e-06	3.71624e-05	1.19188e-05	2353/2099/5468/367/4609/3172	6
GO:0001223	GO:0001223	transcription coactivator binding	0.176471	40/18410	6.3264e-06	8.09779e-05	2.59715e-05	2099/367/5241	3
GO:0001046	GO:0001046	core promoter sequence-specific DNA binding	0.176471	42/18410	7.34253e-06	8.54404e-05	2.74028e-05	2353/2908/4609	3
GO:0005504	GO:0005504	fatty acid binding	0.176471	49/18410	1.17369e-05	0.000118511	3.80094e-05	213/5468/3172	3
GO:0061629	GO:0061629	RNA polymerase II-specific DNA-binding transcription factor binding	0.294118	348/18410	1.20363e-05	0.000118511	3.80094e-05	2353/2099/5468/367/3172	5
GO:0033293	GO:0033293	monocarboxylic acid binding	0.176471	81/18410	5.33688e-05	0.000472438	0.000151522	213/5468/3172	3
GO:0051117	GO:0051117	ATPase binding	0.176471	82/18410	5.53639e-05	0.000472438	0.000151522	2099/367/5241	3
GO:0001091	GO:0001091	RNA polymerase II general transcription initiation factor binding	0.117647	24/18410	0.000218879	0.00164803	0.000528562	2099/367	2
GO:0070412	GO:0070412	R-SMAD binding	0.117647	24/18410	0.000218879	0.00164803	0.000528562	2353/5468	2
GO:0020037	GO:0020037	heme binding	0.176471	139/18410	0.000265045	0.00188476	0.000604489	4846/1576/5742	3
GO:0046906	GO:0046906	tetrapyrrole binding	0.176471	149/18410	0.00032508	0.00219002	0.00070239	4846/1576/5742	3
GO:0016705	GO:0016705	oxidoreductase activity, acting on paired donors, with incorporation or reduction of molecular oxygen	0.176471	177/18410	0.000538029	0.00344339	0.00110438	4846/1576/5742	3
GO:0019825	GO:0019825	oxygen binding	0.117647	39/18410	0.000582875	0.00355276	0.00113946	213/1576	2
GO:0016709	GO:0016709	oxidoreductase activity, acting on paired donors, with incorporation or reduction of molecular oxygen, NAD(P)H as one donor, and incorporation of one atom of oxygen	0.117647	43/18410	0.000708765	0.00412372	0.00132258	4846/1576	2
GO:0070888	GO:0070888	E-box binding	0.117647	49/18410	0.000920042	0.00512023	0.00164218	5468/4609	2
GO:0140296	GO:0140296	general transcription initiation factor binding	0.117647	52/18410	0.00103571	0.00552377	0.0017716	2099/367	2
GO:0001098	GO:0001098	basal transcription machinery binding	0.117647	74/18410	0.00208466	0.0102629	0.00329157	2099/367	2
GO:0001099	GO:0001099	basal RNA polymerase II transcription machinery binding	0.117647	74/18410	0.00208466	0.0102629	0.00329157	2099/367	2
GO:0046332	GO:0046332	SMAD binding	0.117647	78/18410	0.00231272	0.010964	0.00351642	2353/5468	2
GO:0016209	GO:0016209	antioxidant activity	0.117647	85/18410	0.00273898	0.0122328	0.00392334	213/5742	2
GO:0008013	GO:0008013	beta-catenin binding	0.117647	86/18410	0.00280267	0.0122328	0.00392334	2099/367	2
GO:0042562	GO:0042562	hormone binding	0.117647	87/18410	0.00286706	0.0122328	0.00392334	2908/367	2
GO:0001227	GO:0001227	DNA-binding transcription repressor activity, RNA polymerase II-specific	0.176471	321/18410	0.00297856	0.0122986	0.00394444	2908/5468/4609	3
GO:0001217	GO:0001217	DNA-binding transcription repressor activity	0.176471	325/18410	0.0030846	0.0123384	0.00395722	2908/5468/4609	3
GO:0004497	GO:0004497	monooxygenase activity	0.0588235	103/18410	0.00399108	0.0154805	0.00496498	4846/1576	2
GO:0001093	GO:0001093	TFIIB-class transcription factor binding	0.0588235	5/18410	0.00460904	0.0163877	0.00525592	2099	1
GO:0046870	GO:0046870	cadmium ion binding	0.0588235	5/18410	0.00460904	0.0163877	0.00525592	4846	1
GO:0101021	GO:0101021	estrogen 2-hydroxylase activity	0.0588235	5/18410	0.00460904	0.0163877	0.00525592	1576	1
GO:0008131	GO:0008131	primary amine oxidase activity	0.0588235	6/18410	0.00552844	0.017691	0.00567393	7412	1
GO:0050543	GO:0050543	icosatetraenoic acid binding	0.0588235	6/18410	0.00552844	0.017691	0.00567393	5468	1
GO:0050544	GO:0050544	arachidonic acid binding	0.0588235	6/18410	0.00552844	0.017691	0.00567393	5468	1
GO:1990239	GO:1990239	steroid hormone binding	0.0588235	6/18410	0.00552844	0.017691	0.00567393	2908	1
GO:0030235	GO:0030235	nitric-oxide synthase regulator activity	0.0588235	7/18410	0.00644705	0.0191912	0.00615508	2099	1
GO:0050542	GO:0050542	icosanoid binding	0.0588235	7/18410	0.00644705	0.0191912	0.00615508	5468	1
GO:0050693	GO:0050693	LBD domain binding	0.0588235	7/18410	0.00644705	0.0191912	0.00615508	5468	1
GO:0016922	GO:0016922	nuclear receptor binding	0.117647	139/18410	0.00714627	0.0200575	0.00643291	2099/5468	2
GO:0043177	GO:0043177	organic acid binding	0.117647	141/18410	0.0073462	0.0200575	0.00643291	4846/5468	2
GO:0034618	GO:0034618	arginine binding	0.0588235	8/18410	0.00736485	0.0200575	0.00643291	4846	1
GO:0101020	GO:0101020	estrogen 16-alpha-hydroxylase activity	0.0588235	8/18410	0.00736485	0.0200575	0.00643291	1576	1
GO:0016725	GO:0016725	oxidoreductase activity, acting on CH or CH2 groups	0.0588235	9/18410	0.00828186	0.022085	0.00708317	1576	1
GO:0004955	GO:0004955	prostaglandin receptor activity	0.0588235	10/18410	0.00919807	0.0230854	0.00740402	5468	1
GO:0008401	GO:0008401	retinoic acid 4-hydroxylase activity	0.0588235	10/18410	0.00919807	0.0230854	0.00740402	1576	1
GO:0015643	GO:0015643	toxic substance binding	0.0588235	10/18410	0.00919807	0.0230854	0.00740402	213	1
GO:0004954	GO:0004954	prostanoid receptor activity	0.0588235	11/18410	0.0101135	0.0248947	0.00798433	5468	1
GO:0005527	GO:0005527	macrolide binding	0.0588235	12/18410	0.0110281	0.0261407	0.00838394	213	1
GO:0097677	GO:0097677	STAT family protein binding	0.0588235	12/18410	0.0110281	0.0261407	0.00838394	5468	1
GO:0004953	GO:0004953	icosanoid receptor activity	0.0588235	15/18410	0.0137672	0.0298678	0.00957931	5468	1
GO:0010181	GO:0010181	FMN binding	0.0588235	15/18410	0.0137672	0.0298678	0.00957931	4846	1
GO:0036041	GO:0036041	long-chain fatty acid binding	0.0588235	15/18410	0.0137672	0.0298678	0.00957931	5468	1
GO:0046965	GO:0046965	nuclear retinoid X receptor binding	0.0588235	15/18410	0.0137672	0.0298678	0.00957931	5468	1
GO:0070492	GO:0070492	oligosaccharide binding	0.0588235	15/18410	0.0137672	0.0298678	0.00957931	6401	1
GO:0005516	GO:0005516	calmodulin binding	0.117647	200/18410	0.0143464	0.0306056	0.00981594	4846/7442	2
GO:0016641	GO:0016641	oxidoreductase activity, acting on the CH-NH2 group of donors, oxygen as acceptor	0.0588235	16/18410	0.0146786	0.0308011	0.00987863	7412	1
GO:0015278	GO:0015278	calcium-release channel activity	0.0588235	17/18410	0.0155893	0.0316735	0.0101584	7442	1
GO:0017081	GO:0017081	chloride channel regulator activity	0.0588235	17/18410	0.0155893	0.0316735	0.0101584	7442	1
GO:0000979	GO:0000979	RNA polymerase II core promoter sequence-specific DNA binding	0.0588235	20/18410	0.0183165	0.0360694	0.0115683	2353	1
GO:0016638	GO:0016638	oxidoreductase activity, acting on the CH-NH2 group of donors	0.0588235	20/18410	0.0183165	0.0360694	0.0115683	7412	1
GO:0033691	GO:0033691	sialic acid binding	0.0588235	22/18410	0.0201307	0.0390413	0.0125215	6401	1
GO:0043274	GO:0043274	phospholipase binding	0.0588235	23/18410	0.0210366	0.0401892	0.0128896	6401	1
GO:0016702	GO:0016702	oxidoreductase activity, acting on single donors with incorporation of molecular oxygen, incorporation of two atoms of oxygen	0.0588235	24/18410	0.0219417	0.0406151	0.0130262	5742	1
GO:0042974	GO:0042974	nuclear retinoic acid receptor binding	0.0588235	24/18410	0.0219417	0.0406151	0.0130262	5468	1
GO:0016701	GO:0016701	oxidoreductase activity, acting on single donors with incorporation of molecular oxygen	0.0588235	25/18410	0.022846	0.0406151	0.0130262	5742	1
GO:0017025	GO:0017025	TBP-class protein binding	0.0588235	25/18410	0.022846	0.0406151	0.0130262	2099	1
GO:0070330	GO:0070330	aromatase activity	0.0588235	25/18410	0.022846	0.0406151	0.0130262	1576	1
GO:0099604	GO:0099604	ligand-gated calcium channel activity	0.0588235	26/18410	0.0237495	0.041643	0.0133559	7442	1
GO:0051393	GO:0051393	alpha-actinin binding	0.0588235	28/18410	0.0255543	0.044202	0.0141766	5468	1
GO:0003785	GO:0003785	actin monomer binding	0.0588235	29/18410	0.0264555	0.0445566	0.0142903	4846	1
GO:0005231	GO:0005231	excitatory extracellular ligand-gated ion channel activity	0.0588235	29/18410	0.0264555	0.0445566	0.0142903	7442	1
GO:0005217	GO:0005217	intracellular ligand-gated ion channel activity	0.0588235	30/18410	0.0273559	0.0454747	0.0145848	7442	1
GO:0048019	GO:0048019	receptor antagonist activity	0.0588235	32/18410	0.0291543	0.047843	0.0153444	2100	1
GO:0042805	GO:0042805	actinin binding	0.0588235	36/18410	0.0327418	0.05305	0.0170144	5468	1
GO:0008395	GO:0008395	steroid hydroxylase activity	0.0588235	38/18410	0.0345309	0.0552494	0.0177198	1576	1
GO:0030331	GO:0030331	nuclear estrogen receptor binding	0.0588235	39/18410	0.0354243	0.0559791	0.0179538	2099	1
GO:0016712	GO:0016712	oxidoreductase activity, acting on paired donors, with incorporation or reduction of molecular oxygen, reduced flavin or flavoprotein as one donor, and incorporation of one atom of oxygen	0.0588235	40/18410	0.0363169	0.0566897	0.0181817	1576	1
GO:0030547	GO:0030547	signaling receptor inhibitor activity	0.0588235	43/18410	0.03899	0.0594133	0.0190552	2100	1
GO:0051879	GO:0051879	Hsp90 protein binding	0.0588235	43/18410	0.03899	0.0594133	0.0190552	2908	1
GO:0001222	GO:0001222	transcription corepressor binding	0.0588235	44/18410	0.0398795	0.0600538	0.0192607	2099	1
GO:0005245	GO:0005245	voltage-gated calcium channel activity	0.0588235	45/18410	0.0407682	0.0606782	0.0194609	7442	1
GO:0004601	GO:0004601	peroxidase activity	0.0588235	52/18410	0.0469675	0.0691016	0.0221625	5742	1
GO:0050661	GO:0050661	NADP binding	0.0588235	53/18410	0.04785	0.0696	0.0223224	4846	1
GO:0030170	GO:0030170	pyridoxal phosphate binding	0.0588235	55/18410	0.0496128	0.0702511	0.0225312	213	1
GO:0016597	GO:0016597	amino acid binding	0.0588235	56/18410	0.050493	0.0702511	0.0225312	4846	1
GO:0016684	GO:0016684	oxidoreductase activity, acting on peroxide as acceptor	0.0588235	56/18410	0.050493	0.0702511	0.0225312	5742	1
GO:0070279	GO:0070279	vitamin B6 binding	0.0588235	56/18410	0.050493	0.0702511	0.0225312	213	1
GO:0005507	GO:0005507	copper ion binding	0.0588235	61/18410	0.0548827	0.0755374	0.0242266	213	1
GO:0043621	GO:0043621	protein self-association	0.0588235	63/18410	0.0566332	0.0771175	0.0247334	5468	1
GO:0097110	GO:0097110	scaffold protein binding	0.0588235	67/18410	0.060125	0.0810105	0.025982	4846	1
GO:0005230	GO:0005230	extracellular ligand-gated ion channel activity	0.0588235	73/18410	0.06534	0.08712	0.0279414	7442	1
GO:0140272	GO:0140272	exogenous protein binding	0.0588235	77/18410	0.0688015	0.0907896	0.0291184	213	1
GO:0050660	GO:0050660	flavin adenine dinucleotide binding	0.0588235	85/18410	0.0756884	0.0988583	0.0317062	4846	1
GO:0051219	GO:0051219	phosphoprotein binding	0.0588235	88/18410	0.0782586	0.101183	0.0324517	7442	1
GO:0051213	GO:0051213	dioxygenase activity	0.0588235	93/18410	0.0825273	0.105635	0.0338796	5742	1
GO:0051087	GO:0051087	chaperone binding	0.0588235	106/18410	0.093539	0.118544	0.03802	213	1
GO:0099094	GO:0099094	ligand-gated cation channel activity	0.0588235	115/18410	0.10109	0.126857	0.0406862	7442	1
GO:0005262	GO:0005262	calcium channel activity	0.0588235	119/18410	0.104426	0.129772	0.0416211	7442	1
GO:0031072	GO:0031072	heat shock protein binding	0.0588235	123/18410	0.107751	0.132617	0.0425334	2908	1
GO:0015085	GO:0015085	calcium ion transmembrane transporter activity	0.0588235	135/18410	0.117657	0.14343	0.0460012	7442	1
GO:0099106	GO:0099106	ion channel regulator activity	0.0588235	138/18410	0.120117	0.145047	0.0465201	7442	1
GO:0016247	GO:0016247	channel regulator activity	0.0588235	143/18410	0.124203	0.146423	0.0469614	7442	1
GO:0022843	GO:0022843	voltage-gated cation channel activity	0.0588235	144/18410	0.125018	0.146423	0.0469614	7442	1
GO:0015276	GO:0015276	ligand-gated ion channel activity	0.0588235	145/18410	0.125833	0.146423	0.0469614	7442	1
GO:0022834	GO:0022834	ligand-gated channel activity	0.0588235	145/18410	0.125833	0.146423	0.0469614	7442	1
GO:0019842	GO:0019842	vitamin binding	0.0588235	148/18410	0.128271	0.147916	0.0474403	213	1
GO:0005506	GO:0005506	iron ion binding	0.0588235	151/18410	0.130704	0.149376	0.0479083	1576	1
GO:0005178	GO:0005178	integrin binding	0.0588235	156/18410	0.134743	0.15263	0.0489519	7412	1
GO:0008022	GO:0008022	protein C-terminus binding	0.0588235	179/18410	0.153099	0.171901	0.0551328	5468	1
GO:0005244	GO:0005244	voltage-gated ion channel activity	0.0588235	201/18410	0.170314	0.187933	0.0602744	7442	1
GO:0022832	GO:0022832	voltage-gated channel activity	0.0588235	201/18410	0.170314	0.187933	0.0602744	7442	1
GO:0030246	GO:0030246	carbohydrate binding	0.0588235	270/18410	0.222193	0.243083	0.0779626	6401	1
GO:0035091	GO:0035091	phosphatidylinositol binding	0.0588235	273/18410	0.224378	0.243393	0.078062	7442	1
GO:0042277	GO:0042277	peptide binding	0.0588235	322/18410	0.259257	0.278864	0.0894384	5468	1
GO:0022836	GO:0022836	gated channel activity	0.0588235	340/18410	0.271694	0.289807	0.092948	7442	1
GO:0005261	GO:0005261	cation channel activity	0.0588235	345/18410	0.275114	0.29103	0.0933401	7442	1
GO:0033218	GO:0033218	amide binding	0.0588235	402/18410	0.313047	0.328443	0.105339	5468	1
GO:0046873	GO:0046873	metal ion transmembrane transporter activity	0.0588235	428/18410	0.329722	0.343125	0.110048	7442	1
GO:0003779	GO:0003779	actin binding	0.0588235	439/18410	0.336661	0.346667	0.111184	4846	1
GO:0005216	GO:0005216	ion channel activity	0.0588235	442/18410	0.338542	0.346667	0.111184	7442	1
GO:0005543	GO:0005543	phospholipid binding	0.0588235	467/18410	0.354022	0.359641	0.115345	7442	1
GO:0015267	GO:0015267	channel activity	0.0588235	489/18410	0.367361	0.367961	0.118014	7442	1
GO:0022803	GO:0022803	passive transmembrane transporter activity	0.0588235	490/18410	0.367961	0.367961	0.118014	7442	1
