# Supplementary material for: Biomimetic Grapefruit-Derived Extracellular Vesicles for Safe and Targeted Delivery of Sodium Thiosulfate against Vascular Calcification
Source: ACS Nano. 2023 Dec 6;17(24):24773–89. doi: 10.1021/acsnano.3c05261 (PMC10753875; doi:10.1021/acsnano.3c05261)
Supplement: Supplementary file 7 — nn3c05261_si_007.xls [file nn3c05261_si_007.xls]

ID	Description	Gene Ratio	Bg Ratio	p value	p.adjust	q value	gene ID	Count
hsa05207	Chemical carcinogenesis - receptor activation	7/17	212/8197	1.09E-07	1.23E-05	1.01E-05	CYP3A4/ESR1/MYC/AR/PGR/ESR2/FOS	7
hsa04915	Estrogen signaling pathway	5/17	138/8197	6.61E-06	0.000336468	0.000278282	ESR1/NOS3/PGR/ESR2/FOS	5
hsa05224	Breast cancer	5/17	147/8197	9.01E-06	0.000336468	0.000278282	ESR1/MYC/PGR/ESR2/FOS	5
hsa05417	Lipid and atherosclerosis	5/17	215/8197	5.67E-05	0.001587115	0.001312652	VCAM1/PPARG/NOS3/FOS/SELE	5
hsa05418	Fluid shear stress and atherosclerosis	4/17	139/8197	0.000158752	0.003556047	0.002941092	VCAM1/NOS3/FOS/SELE	4
hsa04917	Prolactin signaling pathway	3/17	70/8197	0.00037225	0.006948672	0.005747022	ESR1/ESR2/FOS	3
hsa01522	Endocrine resistance	3/17	98/8197	0.000997798	0.014813179	0.012251502	ESR1/ESR2/FOS	3
hsa04933	AGE-RAGE signaling pathway in diabetic complications	3/17	100/8197	0.001058084	0.014813179	0.012251502	VCAM1/NOS3/SELE	3
hsa04668	TNF signaling pathway	3/17	112/8197	0.0014686	0.018275913	0.015115417	VCAM1/FOS/SELE	3
hsa05143	African trypanosomiasis	2/17	37/8197	0.002583725	0.026307018	0.021757684	VCAM1/SELE	2
hsa05216	Thyroid cancer	2/17	37/8197	0.002583725	0.026307018	0.021757684	MYC/PPARG	2
hsa05144	Malaria	2/17	50/8197	0.0046777	0.043658537	0.036108564	VCAM1/SELE	2
